# Supplementary material for: Gene expression-based dissection of inter-histotypes, intra-histotype and intra-tumor heterogeneity in pediatric tumors
Source: Sci Rep. 2022 Oct 25;12:17837. doi: 10.1038/s41598-022-20536-6 (PMC9596396; doi:10.1038/s41598-022-20536-6)
Supplement: Supplementary file 2 — Supplementary Information 2. [file 41598_2022_20536_MOESM2_ESM.xlsx]

## Sheet: HB
Supplementary table 4: Single sample HGS expression in HB
HALLMARK	KF42	KF43	KF44	KF45	KF46	KF47	KF48	KF49	KF50	KF51	KF52	KF53	KF54	KF55	KF56	KF57	KF58	KF59	KF60	KF61
TNFA_SIGNALING_VIA_NFKB	1.9	0.288	8.16	4.93	4.03	4.3	4.12	2.74	7.44	7.92	6.94	1.87	0.941	0.796	3.57	2.1	-1.82	7.83	-1.47	-0.553
HYPOXIA	1.05	0.45	6.44	4.61	3.44	5.04	2.02	1.8	3.37	3.44	1.83	0.904	0.445	2.63	4.69	3.65	2.4	6.03	-1.14	0.22
CHOLESTEROL_HOMEOSTASIS	7.67	9.12	7.75	6.68	7.45	1.94	7.53	4.76	2.63	-0.0271	1.45	3.81	-1.99	1.86	3.99	0.293	-1.97	1.52	-2.28	6.01
MITOTIC_SPINDLE	-4.35	-3.32	-2.46	-2.74	-2.85	-4.58	-0.613	-3.34	-4.91	-5.38	-3.94	-5.26	-6.21	-6.31	-2.23	-5.19	0.246	-1.67	-6.27	6.16
WNT_BETA_CATENIN_SIGNALING	2.21	3.33	-0.26	1.62	5.48	2.68	5.1	5.3	-0.00672	-1.1	-0.554	0.164	-0.825	-0.777	-1.43	-0.967	1.06	-0.461	0.204	4.06
TGF_BETA_SIGNALING	-0.0918	0.576	2.89	1.14	3.27	0.905	4.08	2.35	-0.599	0.383	0.0224	-0.426	-3.71	-1.8	-1.55	-2.12	-2.22	1.71	-4.65	1.14
IL6_JAK_STAT3_SIGNALING	2.01	1.33	6.33	3.03	2.03	1.93	1.7	2.56	4.41	5.8	4.52	3.82	1.13	1.99	3.32	2.93	-0.496	5.8	0.365	0.961
DNA_REPAIR	0.242	1.7	-0.727	0.953	-0.294	-2.75	0.265	-0.707	-1.98	-2.63	-1.69	-1.26	-3.54	-2.8	-2.45	-3.38	-0.927	-0.924	-3.5	5
G2M_CHECKPOINT	-6.94	-4.35	-6.8	-5.56	-7.85	-9.36	-5.8	-7.54	-9.26	-8.37	-6.34	-7.31	-8.44	-8.58	-6.62	-6.49	1.26	-4.65	-6.22	12.1
APOPTOSIS	1.68	1.02	5.34	2.39	2.99	2.83	3.52	2.46	3.31	3.33	3.88	0.485	-1.08	-0.472	2.5	-0.5	1.43	6.34	-3.71	2.3
NOTCH_SIGNALING	-0.699	-0.567	-0.639	-1.24	0.581	0.215	0.829	0.797	-0.591	-0.0696	-0.239	-1.35	-0.429	-0.621	0.394	-1.66	0.909	0.677	-0.167	-0.759
ADIPOGENESIS	6.33	4.99	5.88	7.07	3.61	2.98	3.58	2.23	7.08	5.26	5.55	6.05	0.153	2.52	5.61	2.65	-2.43	0.771	-2.87	4.43
ESTROGEN_RESPONSE_EARLY	1.99	0.905	1.04	1.12	2.55	3.02	1.51	0.792	1.52	0.756	1.3	0.11	1.11	1.83	1.65	1.65	1.36	2	1.03	-1.46
ESTROGEN_RESPONSE_LATE	3.26	3.99	5.21	4.1	3.84	3.93	3.04	1.04	2.98	2.99	2.18	2.85	1.37	3.16	4.69	2.71	0.689	2.34	0.275	3.05
ANDROGEN_RESPONSE	4.62	4.27	7.61	6.26	5.51	1.63	5.92	4.26	4.07	1.99	3.13	2.11	-3.09	0.808	3.98	-1.44	-2.76	1.65	-4.83	5.07
MYOGENESIS	-1.82	-3.74	-2.81	-3.54	-4.22	-1.36	-4.68	-4.09	-3.31	-2.91	-3.64	-4.34	-0.435	-2.18	-3.1	-1.85	-2.06	-2.7	-0.804	-7.52
PROTEIN_SECRETION	0.825	2.65	2.01	2.37	3.88	-2.28	4.19	0.505	-0.313	-2.44	-2.1	-0.393	-8	-4.05	0.272	-5.69	-4.51	0.318	-7.25	5.29
INTERFERON_ALPHA_RESPONSE	0.585	0.701	5.37	2.67	3.98	-0.554	4.04	2.11	6.77	5.05	4.93	1.47	-2.32	-1.88	2.65	0.262	-1.79	10.3	-3.98	2.64
INTERFERON_GAMMA_RESPONSE	0.495	0.138	7.1	3.08	6.77	1.14	5.58	4.47	9.28	8.11	7.48	2.83	-1.63	-0.625	3.57	0.137	-1.94	12.7	-3.69	3.75
APICAL_JUNCTION	-1.32	-1.48	0.212	-0.797	1.83	-0.524	2.73	1.86	0.518	1.37	0.831	-2.11	-1.4	-2.01	-0.138	-1.35	1.19	4.24	-1.97	-1.36
APICAL_SURFACE	-1.55	-2.37	-0.854	-1.49	-0.321	-0.291	-0.556	-0.628	-0.558	-0.19	0.0692	-1.17	-0.226	-0.5	-1.81	0.595	0.153	1.37	0.683	-0.671
HEDGEHOG_SIGNALING	-0.0476	0.369	0.305	0.0803	1.96	0.844	2.26	0.467	0.602	-0.147	0.708	-1.51	-1.43	-2.02	-0.122	-1.93	0.992	-0.743	-0.617	-0.00938
COMPLEMENT	4.47	3.86	9.81	6.31	6.02	5.02	6.94	6	9.51	7.43	8.49	5.79	0.44	4.14	7.5	3.88	-1.68	8.68	-1.79	5.01
UNFOLDED_PROTEIN_RESPONSE	0.0217	0.37	1.59	0.561	-0.569	-1.26	0.54	-0.283	0.208	0.232	-0.224	2.07	-2.67	-1.1	1.16	-0.443	-1.36	1.7	-4.6	4.96
PI3K_AKT_MTOR_SIGNALING	-0.334	-0.405	0.411	0.982	1.29	-0.706	1.67	1.75	0.252	1.36	1.88	-0.743	-1.38	-0.279	1.38	0.238	-1.05	2.37	-2.38	1.39
MTORC1_SIGNALING	4.62	6.48	5.66	5.26	2.32	-1.41	3.62	1.1	1.28	1.23	1.92	4.35	-4.26	0.981	4.06	-1.05	-1.16	0.496	-6.02	9.22
E2F_TARGETS	-4.44	-3.61	-6.03	-4.53	-7.49	-7.11	-5.78	-6.84	-8.49	-5.52	-5.49	-4.12	-4.64	-6.49	-5.69	-2.82	3.11	-5.36	-2.79	11.6
MYC_TARGETS_V1	-1.98	0.438	-0.797	0.456	-2.92	-6.89	-1.23	-4.59	-3.44	-3.22	-2.4	-1.37	-10	-5.61	-0.911	-6.49	-1.62	-4.4	-11.7	13.3
MYC_TARGETS_V2	2.29	2.03	1.38	2.05	-0.731	0.651	0.419	-0.328	-0.346	1.1	0.575	1.96	1.18	1.09	1.89	1.27	1.42	0.742	-0.341	4.52
EPITHELIAL_MESENCHYMAL_TRANSITION	-3.97	-3.96	3.49	0.257	2.5	0.738	1.93	1.24	-0.328	1.12	-0.982	-6.96	-2.74	-3.03	1.44	-4.64	3.06	11.2	-6.52	-2.98
INFLAMMATORY_RESPONSE	0.979	-0.0702	6.11	2.82	3.49	1.32	2.43	1.93	6.03	6.37	5.88	0.818	1.56	2.68	4.68	2.93	-1.31	8.14	-1.27	-0.0859
XENOBIOTIC_METABOLISM	14.4	14.2	17.8	16.9	12.7	13.1	12.8	10.9	15.5	15.2	13.1	15.8	5.58	11.9	14.3	9.35	0.403	5.14	0.731	8.5
FATTY_ACID_METABOLISM	8.15	8.76	8.37	8.37	6.08	6	5.93	3.66	8.36	7.52	7.6	9.8	1.81	6.25	8.63	5	-1.9	0.986	-1.29	6.66
OXIDATIVE_PHOSPHORYLATION	5.58	7.52	6.65	7.17	3.52	-0.0583	4.98	0.301	3.7	0.969	1.81	4.55	-6.42	-3.79	1.6	-3.09	-6.38	-1.76	-8.27	11.1
GLYCOLYSIS	2.4	2.38	3.26	3.25	0.772	1.56	0.00712	-0.194	2.27	2.64	0.729	2.87	0.519	0.65	3.02	1.07	0.597	1.3	-0.203	4.9
REACTIVE_OXIGEN_SPECIES_PATHWAY	4.56	4.4	5.24	5.43	2.21	2.02	3.01	1.11	3.82	3.91	3.92	4.54	-0.455	2.98	1.94	2.41	-0.758	1.74	-2.2	3.47
P53_PATHWAY	1.47	2.16	2.48	2.9	1.39	1.82	0.57	0.282	3.32	3.06	2.59	2.11	1.51	2.66	3.34	1.75	0.348	2.31	-0.312	-1.11
UV_RESPONSE_UP	2.94	1.46	3	3.87	0.911	2.34	1.3	0.356	2.97	2.74	2.05	3.62	0.344	1.1	2.88	1.46	-0.0165	2.5	-0.638	1.87
UV_RESPONSE_DN	-3.37	-2.4	2.09	1.03	2.38	-1.44	3.14	-0.674	-1.44	-0.253	0.235	-4.96	-3.02	-4.38	0.0576	-2.33	-2.29	3.35	-4.96	-0.293
ANGIOGENESIS	3.2	3.18	4.69	3.82	2.16	2.27	1.22	1.71	2.39	3.42	1.8	1.01	0.272	2.22	2.94	1.05	1.79	6.52	-0.319	0.888
HEME_METABOLISM	2.86	3.99	5.45	4.84	1.62	-0.872	2.04	0.916	4.27	1.21	3.2	2.47	-1.2	-0.219	1.19	1.37	-2.7	0.454	-2.48	3.1
COAGULATION	11.3	9.51	15.8	12.8	11.6	14	10.7	11.2	13.1	12.9	12.4	11.2	6.25	10.8	12.2	8.97	2.89	9.1	1.99	5.08
IL2_STAT5_SIGNALING	2.42	2.4	5.38	3.43	4.49	3.8	5.12	3.29	4.67	3.93	4.14	1.1	0.288	1.84	3.55	1.61	-0.704	4.26	-1.79	1.14
BILE_ACID_METABOLISM	9.86	10.3	7.95	9.66	5.2	6.95	4.12	5.27	7.46	6.54	7.29	7.02	3	6.12	7.34	4.41	-0.607	1.67	1.7	2.97
PEROXISOME	6.61	7.12	5.95	6.88	4.55	3.39	3.74	3.64	3.65	2.19	3.09	4.83	-0.0487	2.43	4.4	1	3.21	3.65	-0.188	6.76
ALLOGRAFT_REJECTION	-0.83	-2.11	5.05	0.676	4.14	1.42	5.21	3.25	5.8	4.69	5.08	0.17	0.639	0.572	3.82	2.05	0.436	11.5	-0.84	2.94
SPERMATOGENESIS	-1.17	-2.15	-3.1	-2.4	-3.13	-1.06	-3.18	-2.17	-2.75	-1.29	-1.15	-1.04	1.18	-1.82	-1.72	1.02	1.36	-2.57	1.77	-0.367
KRAS_SIGNALING_UP	0.493	0.87	6.27	2.85	1.29	0.123	2.4	1.25	3.16	3.54	3.27	-0.352	-1.08	-0.564	2.72	-0.6	-2.46	5.62	-3.41	1.64
KRAS_SIGNALING_DN	1.41	0.823	-0.771	0.389	-0.318	4.06	-1.41	1.52	1.13	1.56	0.995	1.82	3.51	3.12	2.12	2.53	2.68	0.745	2.93	-5.7
PANCREAS_BETA_CELLS	2.56	2.04	2.01	1.94	1.3	0.157	-0.0738	0.69	2.37	-0.464	1.18	1.92	0.73	0.934	1.72	0.219	1.03	-0.254	1.18	-0.746

## Sheet: NB
Supplementary table 4: Single sample HGS expression in NB
HALLMARK	KF22	KF23	KF24	KF25	KF26	KF27	KF28	KF30	KF31	KF32	KF33	KF34	KF35	KF36	KF37	KF38	KF39	KF40	KF41
TNFA_SIGNALING_VIA_NFKB	-5.92	5.35	-4.3	-3.15	10.9	11.4	12.2	-5.43	-5.9	-7.39	-5.16	-1.52	-1.51	-3.55	-1.47	11.6	8.81	6.03	11.2
HYPOXIA	-4.97	0.451	-4.84	-5.34	4.85	4.68	3.24	-6.36	-7.25	-7.82	-6.6	-3.05	-1.06	-4.23	-2.39	2.23	1.91	-0.836	2.43
CHOLESTEROL_HOMEOSTASIS	-1.27	-0.415	-1.44	-3.64	2.49	2.6	0.792	-3.91	-2.16	-2.16	-0.775	-2.93	-3.68	-4.39	-3.25	2.68	3.79	2.67	5.19
MITOTIC_SPINDLE	0.751	-3.3	-0.75	-0.803	-2.13	-0.463	-1.7	-5.01	-1.26	-0.586	-1.28	-5.6	-4.95	-5.36	-5.87	1.56	2.44	-0.0982	1.29
WNT_BETA_CATENIN_SIGNALING	-0.279	-1.32	-1.19	-1.4	-2.25	-2.56	-3.21	-1.02	-0.882	-1.62	-1.09	0.213	-0.867	-0.99	-1.02	-0.294	-0.325	-0.651	-0.821
TGF_BETA_SIGNALING	-4.18	-3.28	-3.53	-4.47	-0.55	1.49	0.369	-4.62	-2.25	-2.36	-2.63	-4.15	-5.36	-4.75	-5.87	3.62	3.02	2.25	3.22
IL6_JAK_STAT3_SIGNALING	-1.16	3.9	0.325	1.4	2.58	4.93	4.55	-1.08	-2.65	-2.08	-2.9	0.464	0.167	-0.914	-0.369	2.83	2.06	1.7	3.01
DNA_REPAIR	1.19	-3	-0.514	-0.0915	-0.719	1.75	-0.819	-2.22	0.744	1.59	0.362	-3.35	-2.91	-2.02	-3.39	0.0341	-0.0017	0.46	0.188
G2M_CHECKPOINT	4.51	-5.69	0.0239	2.6	-5.68	-6.29	-8.78	-6.01	-1.61	0.753	-1.96	-5.92	-5.96	-3.53	-6.31	-4.68	-2.64	-4.24	-3.79
APOPTOSIS	-3.01	0.524	-3	-3.8	3.22	3.82	3.64	-4.54	-4	-4.17	-5.2	-4.75	-1.85	-5.64	-4.11	6.34	4.18	3.63	5.73
NOTCH_SIGNALING	-3.39	-0.932	-2.49	-2.29	-1.34	-0.597	-2.15	-1.58	-2.42	-3.1	-2.16	-0.169	0.261	-1.68	-0.378	-0.122	-0.688	0.0224	-0.876
ADIPOGENESIS	-2.41	-0.27	-3.55	-2.17	1.92	1.15	1.28	-3.4	-1.52	-2.75	-2.95	-4.15	-4.15	-3.9	-3.32	-0.134	0.155	0.743	0.257
ESTROGEN_RESPONSE_EARLY	-1.38	1.12	-1.13	-0.204	3.16	0.379	1.43	0.255	-1.12	-1.04	-1.67	0.629	0.614	0.78	1.41	1.4	1.46	1.41	2.68
ESTROGEN_RESPONSE_LATE	-1.82	-0.0662	-2.02	-1.33	1.96	0.389	0.286	-1.28	-1.44	-2.2	-1.45	-0.807	-1.25	-0.886	-0.0893	0.983	0.701	1.27	1.64
ANDROGEN_RESPONSE	-1.64	-0.754	-2.66	-2.69	2.51	3.43	2.32	-5.27	-2.06	-2.72	-2.09	-6.24	-4.95	-6.34	-5.02	3.49	3.3	2	4.29
MYOGENESIS	-4.36	-1.41	-4.07	-4.04	-2.05	-3.91	-1.53	-3.99	-6.63	-6.34	-5.45	0.32	-0.336	-0.941	-0.255	0.391	0.433	0.645	-0.405
PROTEIN_SECRETION	-0.512	-3.74	-2.57	-3.9	1.36	3.01	1.76	-3.71	1.03	0.978	0.556	-7.72	-6.52	-8.03	-7.6	2.94	4.15	3.99	4.46
INTERFERON_ALPHA_RESPONSE	-4.97	5.62	-3.41	-3.02	5.37	12.4	6.61	-5.66	-3.84	-4.27	-4.92	-3.65	-4.79	-5.52	-3.48	4.61	5.3	6.43	4.05
INTERFERON_GAMMA_RESPONSE	-5.31	7.33	-4.8	-4.02	8.02	15.5	10.6	-6.74	-5.77	-6.43	-5.34	-3.78	-5.2	-5.47	-4.94	7.26	7.04	8.48	8.07
APICAL_JUNCTION	-3.1	0.766	-3.01	-2.87	1.08	3.07	2.84	-3.68	-4.62	-4.45	-2.87	-1.65	-1.42	-2.62	-2.06	2.39	1.18	1.97	2.79
APICAL_SURFACE	-0.0289	0.566	0.361	0.742	0.744	0.8	0.65	0.956	0.0275	0.99	0.434	1.48	0.751	1.24	0.843	1.62	2.25	0.602	1.62
HEDGEHOG_SIGNALING	4.53	0.444	3.97	3.57	2.92	0.147	0.126	3.06	4.16	4.35	3.49	-0.602	-0.557	0.535	-1.13	2.93	3.02	0.963	3.73
COMPLEMENT	-4.2	1.38	-3.99	-4.56	7.49	11.3	10	-5.05	-3.49	-3.07	-2.59	-2.7	-2.92	-4.6	-3.93	4.13	4.24	3.82	5.5
UNFOLDED_PROTEIN_RESPONSE	-0.233	-2.65	-2.2	-0.994	-0.129	0.892	-1.76	-4	-1.53	-3.09	-1.19	-5.37	-3.9	-3.8	-3.57	-0.0159	-0.684	-0.44	0.427
PI3K_AKT_MTOR_SIGNALING	0.31	-0.559	-1.4	0.0992	0.159	1.92	-0.258	-1.29	-1.07	-0.366	-0.568	-1.22	-2.45	-1.39	-3.41	0.882	0.992	0.165	1.18
MTORC1_SIGNALING	2.28	1.24	-0.897	-0.491	2.67	1.15	-0.988	-6.78	-2.93	-2.01	-2.18	-6.51	-5.72	-4.8	-5.99	0.49	1.62	-0.191	3.47
E2F_TARGETS	5.29	-5.01	1.25	3.95	-6.69	-7.81	-8.64	-4.63	-1.9	-0.437	-2.18	-2.57	-1.08	-0.234	-2.42	-7.12	-5.22	-6.09	-5.23
MYC_TARGETS_V1	0.828	-8.15	-2.63	-3.59	-2.06	-3.43	-6.79	-9.91	-2.88	-2.85	-4.25	-13.1	-9.24	-7.49	-10.9	-2.72	-2.16	-3.41	-1.43
MYC_TARGETS_V2	-0.195	-2.91	-1.11	-0.373	-1.58	-2.04	-1.58	-1.81	-0.794	-0.684	0.384	-1.75	-0.383	-0.699	0.0136	-3.08	-2.87	-3.06	-2.82
EPITHELIAL_MESENCHYMAL_TRANSITION	-9.21	-2.74	-6.92	-8.38	7.56	11.8	10.7	-9.36	-9.52	-11.8	-8.99	-5.77	-4.93	-6.58	-6.53	7.6	5.53	3.31	6.46
INFLAMMATORY_RESPONSE	-4.27	6	-0.824	-0.96	6.33	9.79	9.23	-4.22	-5.36	-5.61	-3.96	-0.227	-0.856	-1.4	-1.23	5.99	6.97	5.57	8.32
XENOBIOTIC_METABOLISM	-4.19	-1.43	-2.77	-3.84	-0.903	-1.34	-2.27	-3.16	-5.57	-4.33	-4.43	-1.7	-1.1	-2.63	-1.82	-3.41	-3.19	-3.06	-2.84
FATTY_ACID_METABOLISM	-0.889	0.189	-2.37	-2.33	0.571	-0.936	-1.36	-4.2	-3.96	-3	-3.58	-2.49	-2.09	-3.57	-3.19	-0.687	0.219	-1.06	-0.521
OXIDATIVE_PHOSPHORYLATION	-0.731	-5.45	-5.91	-5.7	4.03	3.61	1.25	-7.26	-0.179	-0.085	-1.64	-10	-9.35	-7.42	-11.2	0.699	2.94	0.844	2.2
GLYCOLYSIS	-1.77	-1.4	-3.17	-1.69	0.587	0.579	-1.06	-3.22	-3.55	-3.23	-4.21	-1.63	-0.635	-2.13	-1.51	-1.26	-0.58	-1.23	-0.437
REACTIVE_OXIGEN_SPECIES_PATHWAY	-3.05	-1.61	-2.87	-3.42	3.62	2.79	2.69	-3.53	-2.52	-2.47	-2.27	-1.26	-2.63	-1.93	-3.03	0.0657	-0.0163	-0.0432	0.277
P53_PATHWAY	-3.21	-0.204	-2.25	-1.72	2.34	0.262	1.25	-2.32	-3.5	-3.83	-3	-0.53	0.701	-0.186	-0.63	0.648	-0.512	0.906	-0.681
UV_RESPONSE_UP	-0.274	1.16	-0.341	-0.28	2.44	1.42	1.49	-0.463	-1.57	-0.897	-1.25	-0.766	-0.424	-1.08	-1.45	2.4	-0.576	-0.242	1.41
UV_RESPONSE_DN	-4.53	-1.74	-4.55	-4.73	3.31	2.93	1.59	-3.44	-1.45	-1.89	-2.7	-3.92	-5.4	-5.48	-6.08	7.15	6.53	3.49	6.08
ANGIOGENESIS	-2.71	-1.73	-4.24	-3.34	1.2	1.46	2.64	-2.88	-3.54	-3.82	-2.51	-1.38	-0.512	-2.08	-2.53	-0.147	-0.898	-1.48	-1.68
HEME_METABOLISM	-1.05	-0.848	-2.78	-3.81	3.57	4.33	1.8	-2.43	0.614	-0.0977	-0.838	-2.47	-3.26	-3.27	-2.71	2.94	3.67	2.7	2.83
COAGULATION	-7.69	-2.19	-5.84	-6.42	0.866	3.25	2.71	-4.47	-5.9	-6.96	-6.65	-2.37	-1.36	-4.39	-2.6	0.267	-0.0877	0.779	0.0732
IL2_STAT5_SIGNALING	-4.22	1.98	-2.33	-2.14	3.3	5.55	4.71	-2.77	-3.35	-3.47	-1.51	-2.03	-1.19	-3.49	-2.25	4.06	3.49	3.1	3.96
BILE_ACID_METABOLISM	-1.67	-0.697	-2.13	-2.56	-0.288	-1.6	-0.701	0.254	-1.88	-2.1	-0.978	-0.479	-0.112	-1.04	-0.0998	-0.686	-0.737	-0.347	-1.58
PEROXISOME	-0.84	-2.53	-1.67	-2.09	0.319	0.343	-1.38	-2.48	-2.74	-1.73	-1.14	-2.21	-1.08	-2.7	-2.34	-0.777	0.199	-0.445	-0.719
ALLOGRAFT_REJECTION	-3.33	4.4	-1.19	-1.25	6.3	10.9	9.85	-2.85	-4.64	-5.47	-4.96	-0.113	-0.704	-0.813	-1.25	2.49	2.66	2.89	4.19
SPERMATOGENESIS	2.35	1.14	2.73	3.58	-1.17	-3.08	-3.13	1.7	2.2	3.38	3.45	1.88	0.991	3.05	2.38	-1.03	-1.57	-1.6	-0.763
KRAS_SIGNALING_UP	-3.51	0.999	-2.64	-1.01	6.31	7.95	6.86	-0.896	-0.972	-2.27	0.722	-2.57	-2.99	-3.28	-3.85	5.84	5.29	4.81	5.25
KRAS_SIGNALING_DN	-0.678	1.79	1.47	0.974	-0.412	-2.21	0.778	2.69	-1.39	-0.56	-1.25	2.59	3.83	2.43	3.12	-3.02	-2.49	-1.51	-2.79
PANCREAS_BETA_CELLS	3.38	0.953	2.35	2.11	0.67	0.969	-0.127	1.54	0.845	1.62	1.23	0.619	1.88	1.46	0.97	1.48	0.446	0.286	0.929

## Sheet: RMS
Supplementary table 4: Single sample HGS expression in RMS
HALLMARK	KE82	KE83	KE84	KE85	KE86	KE87	KE88	KE89	KE90	KE91	KE92	KE93	KE94	KE95	KE96	KE97	KE98	KE99	KF00	KF01
TNFA_SIGNALING_VIA_NFKB	-4.2	-6.37	-2.98	-5.52	3.22	1.89	1.99	4.01	5.51	5.6	4.08	7.03	2.08	0.549	-2.15	1.61	-0.139	-1.93	-2.25	-3.19
HYPOXIA	1.39	-0.209	0.408	-0.197	4.11	2.86	4.2	4.37	6.03	4.03	3.41	5.17	4.17	0.889	2	2.04	0.191	1.18	-0.987	-1.55
CHOLESTEROL_HOMEOSTASIS	-2.06	-2.51	-3.89	-2.95	0.145	-0.299	-0.542	-0.314	-0.152	2.26	0.497	0.88	-0.15	-1.86	-1.27	-0.372	-3.64	-3.73	-3.82	-4.01
MITOTIC_SPINDLE	0.661	1.99	1.57	2.75	2.24	2.78	1.45	2.04	3.92	1.45	4.04	7.73	3.67	4.72	4	5.84	-1.72	-3.12	-6.5	-4.99
WNT_BETA_CATENIN_SIGNALING	-1.75	-2.39	-3	-2.42	-0.445	-0.891	-1.49	-0.536	0.931	1.17	1.23	2.18	1.18	0.778	1.56	1.22	-1.35	-1.83	-0.586	-1.2
TGF_BETA_SIGNALING	-3.37	-4.59	-2.34	-3.24	2.99	3.84	2.14	3.27	2.58	2.75	2.63	3.27	1.25	0.739	0.374	0.593	-3.86	-1.5	-4.66	-4.4
IL6_JAK_STAT3_SIGNALING	-0.00451	-1.77	-1.47	-1.2	-1	-0.596	-0.398	-0.123	0.0448	-1.57	-1.5	-0.893	-0.618	-1.92	-1.66	-0.0787	-2.2	-2.14	-0.839	-1.45
DNA_REPAIR	-1.85	-0.165	-1.66	0.293	1.51	1.51	0.953	1.52	3.7	2.11	3.37	4.19	1.57	3.06	2.81	3.85	-2.82	-2.65	-4.06	-3.48
G2M_CHECKPOINT	3.72	5.7	4.7	7.04	-2.02	-0.988	-3.66	-2.88	6.98	5.71	7.6	14.8	5.52	9.73	8.02	12	-4.17	-6.58	-10	-7.02
APOPTOSIS	-3.97	-2.28	-1.63	-1.87	2.86	2.66	2.21	3.04	2.25	2.72	2.5	3.62	1.71	2.16	1.25	1.66	-2.17	-1.15	-3.41	-3.7
NOTCH_SIGNALING	1.01	2.17	2.04	1.83	0.0367	-0.295	-0.986	-0.277	0.821	0.896	0.679	0.486	-0.283	0.282	-0.947	-1.14	-0.589	0.383	-0.899	-0.0755
ADIPOGENESIS	-4.11	-2.51	-2.68	-3.32	3.98	2.78	5.46	4.06	0.207	-1.03	-1.75	-0.58	0.865	0.203	-1.17	-1.34	-0.242	-0.233	-1.82	-1.92
ESTROGEN_RESPONSE_EARLY	0.313	-2.46	-1.19	-0.979	1.3	0.401	1.28	1.85	-0.937	-0.746	-1.01	-1.17	0.344	-1.23	-1.86	-2.26	1.61	-0.394	2.88	1.3
ESTROGEN_RESPONSE_LATE	-0.796	-2.35	-1.34	-1.83	0.977	-0.181	0.183	1.15	-0.669	-0.521	-1.12	-1.82	0.966	1.05	-0.922	-1.35	0.9	-0.779	1.04	-0.983
ANDROGEN_RESPONSE	-3.9	-4.51	-3.55	-3.61	2.94	2.27	0.979	2.33	2.01	-0.574	0.101	2.23	-0.278	-1.45	0.144	-0.483	-2.95	-3.38	-5.6	-5.09
MYOGENESIS	0.465	2.77	4.62	1.6	27.3	21.6	29.9	28.4	-0.337	-0.406	-1.26	-2.42	8.25	9.57	9.15	3.44	17.4	14.8	11.3	7.45
PROTEIN_SECRETION	-1.61	-0.191	-0.29	0.0594	5.33	6.11	3.89	4.87	2.51	2.47	2.92	3.48	0.44	0.302	0.634	0.934	-4.06	-1.85	-7.09	-4.93
INTERFERON_ALPHA_RESPONSE	1.01	-0.733	-2.99	-0.538	1.21	3.06	0.536	3.26	4.71	2.31	3.63	3.98	0.671	2.73	-0.956	1.88	-4.5	-2.49	-4.24	-5.01
INTERFERON_GAMMA_RESPONSE	-2.01	-2.89	-5.67	-3.03	2.59	3.13	1.58	4.15	3.95	1.24	2.29	3.45	1.13	2.76	-0.525	3.44	-4.53	-5.06	-4.02	-5.13
APICAL_JUNCTION	-0.196	-0.108	0.314	-0.0777	2.78	2.61	3.3	3.38	3.26	2.81	4.05	2.08	4.46	3.33	2.36	1.57	0.391	1.59	0.598	-1.35
APICAL_SURFACE	0.533	0.0523	0.536	0.726	0.146	0.175	-0.0223	0.145	-0.474	-0.232	-0.853	-0.974	0.187	0.348	0.374	0.243	-0.397	0.0131	-0.262	0.502
HEDGEHOG_SIGNALING	-2.82	-1.96	-0.932	-2.62	-0.634	-1.31	-1.86	-1.53	-1.86	-0.563	-2.35	-0.181	-0.138	-1.38	-0.345	-1.37	-1.59	-1.77	-1.1	-2
COMPLEMENT	-4.02	-2.58	-5.09	-4.63	0.831	0.614	-0.335	1.58	0.718	-0.721	-0.307	-0.743	-0.786	-0.458	-1.31	-0.446	-4.79	-5.09	-4.63	-3.8
UNFOLDED_PROTEIN_RESPONSE	3.37	3.33	2.72	2.68	1.71	2.71	1.15	0.923	5.92	5.98	5.44	7.42	2.25	1.24	1.16	2.44	-3.25	-2.6	-4.53	-3.15
PI3K_AKT_MTOR_SIGNALING	0.364	0.0295	-0.264	-0.131	0.929	1.48	0.475	0.776	-0.19	-1.69	-1.97	0.783	-1.49	-0.00319	-1.11	-0.571	-0.955	-1.3	-2.72	-2.63
MTORC1_SIGNALING	-0.509	1.3	-0.597	-1.56	2.29	1.65	1.01	2.03	6.26	4.05	3.55	7.5	1.08	1.48	1.48	3.41	-4.25	-6.17	-7.96	-8
E2F_TARGETS	3.14	4.79	4.37	5.73	-3.03	-1.51	-3.31	-3.17	6.22	4.63	6.17	11.4	5.02	9.22	7.08	11	-3.19	-5.3	-5.9	-4.45
MYC_TARGETS_V1	4.04	4.81	4.94	5.32	4.97	5.27	3.37	3.84	11	7.76	9.03	13.9	6.44	9.23	8.31	10.3	-5.07	-5.85	-9.32	-8.34
MYC_TARGETS_V2	0.0549	-0.0902	1.23	0.488	-0.953	-0.845	-0.468	-0.859	3.22	2.65	2.75	4.04	2.54	1.89	2.26	2.76	-1.36	-2.51	-2	-2.22
EPITHELIAL_MESENCHYMAL_TRANSITION	2.19	0.545	0.832	0.904	8.76	9.16	6.71	8.54	9.65	8.39	9.61	6.51	10.5	4.87	6.49	6.6	-2.62	0.924	-1.95	-4.32
INFLAMMATORY_RESPONSE	-1.85	-2.67	-2.16	-3.54	1.21	0.981	0.163	1.87	2.51	1.05	1.45	1.06	1.36	1.88	-0.307	3.16	-1.8	-3.29	-0.995	-2.3
XENOBIOTIC_METABOLISM	-4.55	-5.24	-5.86	-5.12	-3.25	-3.09	-2.76	-3.53	-4.44	-4.35	-5.28	-5.8	-5.74	-5.72	-5.99	-7.04	-1.64	-2.84	-1.08	-1.9
FATTY_ACID_METABOLISM	-2.36	-2.8	-2.98	-3.04	0.128	0.407	-0.158	-0.207	-1.71	-2.09	-1.98	-0.512	-2.82	-2.57	-4.09	-3.06	-0.0586	-1.77	-2.49	-2.77
OXIDATIVE_PHOSPHORYLATION	-7.26	-2.86	-4.25	-5.35	13.4	10.4	13.4	11.1	0.867	-0.608	-0.36	2.43	2.56	7.41	5.24	4.35	-0.582	-2.7	-8.04	-6.24
GLYCOLYSIS	0.921	0.788	0.188	0.159	0.727	0.619	1.18	1.33	4.47	2.52	2.83	3.37	2.28	1.17	0.553	2.03	-1.46	-1.54	-1.56	-0.639
REACTIVE_OXIGEN_SPECIES_PATHWAY	-2.07	-2.36	-2.55	-2.19	1.54	1.04	1.29	0.899	2.23	-1.05	-0.126	0.717	0.652	1.75	1.52	0.584	-1.83	-2.68	-2.42	-1.82
P53_PATHWAY	0.742	0.172	1.02	1.37	1.74	1.37	1.82	2.34	1.54	1.18	1.56	1.62	0.485	0.928	0.95	1.06	1.58	2.06	1.8	1.67
UV_RESPONSE_UP	-0.99	-1.87	-0.639	-0.565	1.22	0.083	1.43	1.16	3.12	1.81	2.39	3.11	0.949	0.769	-0.277	1.02	0.5	-0.624	-0.657	0.865
UV_RESPONSE_DN	-1.04	-1.31	1.86	-1.39	5.42	5.09	4.07	5.32	3.6	3.98	3.18	4.71	2.18	-0.381	0.369	-0.0625	-2.25	-0.744	-4.83	-5.16
ANGIOGENESIS	1.66	0.794	0.198	1.83	-0.264	0.574	-0.251	0.107	4.17	1.95	0.698	2.8	4.11	2.19	3	2.8	-1.45	-0.321	-2.07	-1.14
HEME_METABOLISM	-4.03	-3.66	-3.77	-4.73	2.82	2.7	2.45	3.08	-1.83	-1.98	-1.31	0.178	-0.825	-1.75	-1.1	-1.39	-2.76	-1.73	-3.71	-3.25
COAGULATION	-4.79	-4.31	-4.65	-5.33	-0.946	-0.914	-1.26	-0.139	-0.315	-3.31	-1.45	-3.96	-0.69	-2.79	-2.06	-3.24	-3.97	-2.82	-1.05	-3.26
IL2_STAT5_SIGNALING	-2.37	-3.68	-3.18	-3.28	0.791	1.12	0.693	1.62	1.05	-0.504	0.483	1.56	0.0192	-0.951	0.0924	-1.26	-2.95	-1.86	-2.19	-2.72
BILE_ACID_METABOLISM	-2.13	-2.44	-2.57	-3.14	-2.13	-3.03	-1.64	-1.66	-3.79	-3.84	-3.37	-4.3	-4.36	-4.19	-3.75	-3.1	0.115	-0.127	1.17	0.437
PEROXISOME	-2.72	-2.35	-3.18	-2	-1.15	-0.168	-0.523	-0.268	-0.59	-1.4	-1.29	-0.695	-1.39	-2.59	-2.77	-2.31	-1.28	-1.85	-1.8	-1.82
ALLOGRAFT_REJECTION	-0.317	-2.22	-2.24	-1.3	0.718	1.56	0.00612	1.44	1.37	-0.0505	-0.834	0.0282	3.38	3.54	1.91	3.58	-2.48	-3.07	-1.94	-2.7
SPERMATOGENESIS	1.66	0.544	-0.21	1.25	-1.56	-2.18	-2.71	-1.69	0.23	-0.509	1.62	0.32	-0.0348	0.0912	0.669	1.85	0.851	-1.17	-0.612	0.562
KRAS_SIGNALING_UP	-2.97	-3.42	-3.6	-3.09	1.44	1.54	0.143	1.89	1.07	1.39	2.72	0.0767	0.349	0.661	0.164	-0.706	-3.68	-4.11	-4.06	-3.49
KRAS_SIGNALING_DN	2.16	1.04	0.386	0.452	0.668	0.828	1.65	0.947	-2.23	-0.712	-1.97	-3.37	1.23	2.12	0.885	0.451	5.16	4.08	6.95	5.64
PANCREAS_BETA_CELLS	-0.0269	0.143	0.197	-1.15	-0.554	-0.458	-1.04	-1.12	-0.964	-0.614	-0.211	-1.04	-0.88	0.705	0.00652	-0.635	-0.971	-0.579	1.4	0.0578

## Sheet: WT
Supplementary table 4: Single sample HGS expression in WT
HALLMARK	KF02	KF03	KF04	KF05	KF06	KF07	KF08	KF09	KF10	KF11	KF12	KF13	KF14	KF15	KF16	KF17	KF18	KF19	KF20	KF21
TNFA_SIGNALING_VIA_NFKB	-6.11	-4.09	-5.36	-6.71	-6.53	-6.82	-8.79	-7.79	-1.96	-4	-5.14	-2.87	-3.2	-5.52	-5.38	-3.5	-5.06	-3.42	-3.24	-5.53
HYPOXIA	-3.78	-2.48	-4.58	-4.31	-1.55	-3.93	-3.37	-2.53	-0.319	-2.3	-2.55	-0.179	-2.07	-2.52	-3.36	-2.82	-2.18	0.809	-0.243	-2.41
CHOLESTEROL_HOMEOSTASIS	-1.74	-1.26	-2.11	-1.2	-0.77	-0.557	-2.58	-1.97	-0.0826	-0.74	-0.27	-4.89	-0.045	-0.66	-0.661	0.13	0.225	0.328	0.324	-0.627
MITOTIC_SPINDLE	5.53	3.81	5.18	6.26	9.64	7.47	6.15	7.85	1.28	2.98	1.17	1.23	3.52	5	4.1	5.04	3.84	2.94	6.98	4.85
WNT_BETA_CATENIN_SIGNALING	1.27	0.964	0.863	0.909	-0.477	0.00777	-0.302	-0.349	-0.89	-0.715	-1.21	-0.991	0.686	1.07	0.71	0.959	1.74	2.04	1.49	1.44
TGF_BETA_SIGNALING	2.61	1.15	2.88	2.7	2.31	1.42	1.86	1.07	4.13	1.9	2.46	0.207	2.83	3.66	2.98	3.81	5.26	4.28	5.4	3.8
IL6_JAK_STAT3_SIGNALING	-4.55	-4.77	-4.93	-4.92	-4.02	-3.17	-5	-4.32	-1.52	-1.32	-1.9	-0.0703	-1.65	-2.58	-2.41	-1.96	-1.43	-0.138	-1.57	-2.08
DNA_REPAIR	1.92	-0.39	2.37	3.8	3.96	3.5	2.24	3.77	0.787	0.562	-0.37	-1.78	2.34	2.35	2.33	3.34	1.82	0.88	2.05	0.939
G2M_CHECKPOINT	9.89	5.57	9.41	10.8	19.9	18.5	15.9	20.8	-1.93	5.19	-1.3	-0.81	3.03	6.58	5.63	6.53	6.7	4.33	11.8	7.52
APOPTOSIS	-3.38	-2.47	-2.84	-2.93	-1.86	-2.76	-4.16	-3.52	0.976	1.67	-0.277	1.33	0.291	-0.321	-0.323	0.1	1.09	2.04	1.96	-0.429
NOTCH_SIGNALING	2.68	2.44	2.02	2.18	2.47	1.95	0.993	2.02	0.0584	0.884	0.856	0.628	1.57	1.27	0.754	0.19	2.56	1.76	1.91	2.35
ADIPOGENESIS	-3.04	-3.27	-1.94	-1.86	-0.483	-2.55	-2.34	-1.28	0.962	-0.246	0.377	0.15	-2.78	-2.72	-2.76	-1.16	-1.11	0.501	-1.47	-0.529
ESTROGEN_RESPONSE_EARLY	-0.793	-1.68	-2.37	-2.64	-2.49	-3.67	-1.78	-2.28	0.0457	-0.914	-0.487	-0.741	-2.32	-3.12	-3.23	-2.01	-2.66	-1.45	-2.39	-2.79
ESTROGEN_RESPONSE_LATE	-2.44	-2.83	-3.72	-3.57	-1.58	-1.81	-3.04	-1.91	-0.759	-2.16	-1.88	-1.59	-2.42	-3.27	-2.99	-1.31	-2.74	-0.337	-1.85	-1.82
ANDROGEN_RESPONSE	-0.403	-1.55	-1.13	0.0367	0.54	0.321	-2.16	-0.163	1.01	0.688	1.27	-2.18	2.24	1.35	1.73	2.44	1.58	2.97	3.93	1.09
MYOGENESIS	-6.64	-4.75	-6.8	-7.24	-6.82	-6.96	-6.12	-7.64	-3.77	-3.56	-2.32	-1.42	-3.28	-4.57	-3.93	-3.92	-4.27	-2.46	-6.53	-4.72
PROTEIN_SECRETION	0.703	0.945	2.71	2.76	2.62	1.5	-0.43	2.31	4.57	2.56	3.72	0.734	3.15	2.93	3.2	4.51	4.47	4.47	5.71	2.82
INTERFERON_ALPHA_RESPONSE	-4.14	-3.38	-4.29	-2.83	-2.85	-3.06	-4.9	-4.65	0.669	0.377	0.853	0.691	-0.0321	-1.35	-0.555	0.191	-1.78	0.162	0.786	-1.54
INTERFERON_GAMMA_RESPONSE	-7.4	-5.05	-6.38	-6.36	-4.78	-4.72	-7.64	-6.78	1.5	0.374	0.397	-1.47	-1.19	-2.69	-2.37	-1.09	-2.21	0.855	-0.52	-2.1
APICAL_JUNCTION	-2.21	-1.6	-3.22	-2.81	-1.17	-2.9	-3.54	-4.21	0.671	-0.949	0.474	1.59	0.431	1	0.474	0.831	2.48	4.16	1.92	2.44
APICAL_SURFACE	-0.978	-1.67	-2.6	-1.26	-1.11	-0.978	-1.92	-1.34	2.63	0.488	2.96	1.88	-1.8	-1.84	-1.59	-1.5	-0.228	1.43	-0.648	-0.041
HEDGEHOG_SIGNALING	-1.15	-0.745	-0.454	-0.216	-0.287	-2.63	-2.03	-1.77	-0.885	-1.5	0.796	-0.0176	0.597	-0.11	-0.859	-0.362	0.591	0.572	0.426	-1.11
COMPLEMENT	-8.86	-6.94	-6.83	-7.25	-4.64	-5.38	-6.07	-6.54	0.289	-0.406	-1.6	-2.15	-1.29	-2.27	-2.32	-0.994	-2.68	-0.173	-0.852	-1.73
UNFOLDED_PROTEIN_RESPONSE	-1.2	-0.214	0.00371	0.67	2.63	2.01	0.497	3.65	-0.0304	-0.501	-1.58	-1.17	1.91	3.12	2.14	2.23	1.34	0.23	3.45	0.617
PI3K_AKT_MTOR_SIGNALING	0.138	-1.47	-0.193	0.787	1.93	1.76	0.833	2.46	0.725	1.27	0.0895	0.924	-0.229	0.0105	-0.166	0.809	1.94	0.623	3.14	1.96
MTORC1_SIGNALING	-2.21	-2.8	-0.45	1.5	4.96	3.4	2.26	5.67	-1.51	0.342	-2.62	-4.29	-1.78	-0.347	-1.46	0.0424	0.122	0.801	3.92	1.08
E2F_TARGETS	7.44	4.62	6.81	8.61	15.1	15.6	11.7	16.9	-3.88	2.63	-4.11	1.35	0.95	3.38	2.62	3.85	4.31	1.68	7.41	4.67
MYC_TARGETS_V1	4.94	4.32	7.67	8.27	13.3	11.9	10.5	15.4	1.3	3.96	-0.0477	-0.278	4.94	6.47	6.14	6.73	5.58	3.31	9.2	4.11
MYC_TARGETS_V2	-1.31	-1.42	-0.229	-0.715	1.41	2.8	2.05	2.75	-2.55	-1.29	-1.99	-3.24	-0.843	1.09	0.195	0.546	0.393	-1.01	0.586	0.0102
EPITHELIAL_MESENCHYMAL_TRANSITION	-7.52	-2.69	-6.56	-6.13	-1.02	-5.07	-7.95	-7.63	3.27	4.72	2.48	2.04	1.38	-1.05	-1.13	2.82	7.23	10.3	6.15	4.15
INFLAMMATORY_RESPONSE	-5.97	-5.07	-6.19	-5.9	-4.91	-4.97	-6.41	-5.74	-0.265	-1.95	-2.49	-1.78	-3.72	-4.93	-5.12	-3.39	-3.45	-1.52	-2.4	-4.47
XENOBIOTIC_METABOLISM	-6.37	-5.82	-6.32	-6.04	-5.56	-6.59	-5.39	-6.47	-4.17	-5.56	-4.49	-3.14	-4.99	-4.62	-5.62	-4.1	-3.63	-0.997	-3.26	-3.8
FATTY_ACID_METABOLISM	-2.78	-2.93	-2.7	-1.61	-1.88	-1.65	-2.53	-0.762	-2.41	-2.18	-1.48	-1.69	-3.31	-2.46	-2.27	-1.68	-2.61	-1.43	-0.795	-2.9
OXIDATIVE_PHOSPHORYLATION	-0.993	-2.8	1.53	1.03	2.6	1.13	0.475	3.51	5.14	1.68	3.64	-1.88	1.05	-0.0614	0.878	3.73	-1.03	-0.385	1.52	-1.68
GLYCOLYSIS	-1.93	-2.45	-2.22	-2.3	0.685	0.399	-0.199	0.822	-1.94	-1.25	-1.79	-1.81	-0.987	-0.403	-1.06	-0.335	-0.381	1.7	0.884	-1.2
REACTIVE_OXIGEN_SPECIES_PATHWAY	-2.16	-1.42	-1.35	-0.7	0.0152	0.157	-1.3	-0.414	-1.26	-0.652	-1.52	-0.425	-1.93	-1.11	-0.835	-0.599	-1.84	1.35	-0.634	-1.72
P53_PATHWAY	-2.9	-1.27	-2.92	-2.67	-2.64	-4.08	-3.93	-3.67	-1.07	-1.68	-1.01	0.507	-1.89	-0.803	-1.83	-1.88	-3.14	-1.79	-2.15	-2.6
UV_RESPONSE_UP	-3.28	-2.65	-4.47	-3.55	-1.97	-2.97	-1.73	-1.58	-2.41	-2.98	-2.96	-1.08	-2.24	-2.2	-2.93	-1.64	-2.13	-0.485	-1.49	-2.96
UV_RESPONSE_DN	0.548	1.43	1.31	2.2	0.461	-1.9	-2.48	-1.54	3.5	3.61	3.56	2.6	2.26	1.85	1.61	3.01	3.03	2.79	5.07	2.17
ANGIOGENESIS	-3.28	-4.04	-2.8	-2.97	-1.33	-3.13	-3.16	-3.17	0.352	1.95	-1.72	0.388	-1.04	-1.65	-1.43	-1.12	1.92	2.67	0.0398	-0.329
HEME_METABOLISM	-0.426	-1.12	0.217	1.1	0.394	-0.743	-1.4	-0.696	2.18	-0.634	1.57	-1.52	0.489	0.0269	0.0061	1.23	-0.761	0.65	0.448	-1.2
COAGULATION	-9.02	-7.67	-9.18	-9.45	-6.6	-6.44	-8.32	-8.64	-2.03	-3.59	-3.62	-1.71	-3.08	-4.63	-4.87	-4.34	-2.89	-0.739	-4.11	-2.82
IL2_STAT5_SIGNALING	-1.82	-1.52	-2.11	-1.97	-2.9	-3.12	-3.83	-4.88	-0.375	0.136	-0.534	-1.46	0.0868	-1.67	-1.29	-1.13	-1.36	0.608	-0.661	-0.702
BILE_ACID_METABOLISM	-3.52	-2.4	-2.7	-2.52	-4.33	-3.48	-3.54	-4.13	-2.06	-2.32	-0.907	-2.72	-2.71	-2.67	-2.03	-2.62	-3.17	-2.94	-2.4	-2.92
PEROXISOME	-0.506	-0.348	-0.277	-0.661	0.0406	-0.169	0.0769	0.277	-0.737	-0.0887	-1.02	-1.06	-2.25	-1.59	-1.12	-0.484	-1.38	-0.934	-0.485	-1.74
ALLOGRAFT_REJECTION	-6.26	-4.3	-3.55	-4.85	-4.07	-3.58	-4.95	-4.67	-0.963	-0.524	-2.95	-0.378	-3.3	-4.27	-4.75	-3.16	-2.19	0.0473	-2.49	-3.19
SPERMATOGENESIS	0.666	-0.547	0.325	0.57	1.91	2.6	2.92	2.81	-2.68	-1.74	-3.59	-0.854	-1.18	-1.3	-0.321	-0.975	1.06	-0.671	0.985	1.04
KRAS_SIGNALING_UP	-3.77	-2.45	-2.82	-3.6	-2.36	-2.07	-2.43	-3.55	0.64	3.76	1.48	0.252	-0.71	-2	-1.53	-0.0912	0.856	3.2	0.576	0.828
KRAS_SIGNALING_DN	-4.59	-2.73	-4.4	-4.82	-4.3	-3.53	-2.42	-3.36	-3.15	-3.42	-2.74	-0.316	-3.08	-3.66	-3.99	-4.81	-2.93	-1.39	-4.01	-1.97
PANCREAS_BETA_CELLS	-2.3	-0.494	-3.24	-2.58	-2.53	-3.32	-2.2	-2.22	-2.98	-1.55	-2.25	-2.8	-2.24	-0.727	-1.44	-1.28	-2.61	-1.64	-2.48	-2.2

## Sheet: quartiles
1st quartile	2nd quartile	3rd quartile
-2.24	-0.198	2.03

## Sheet: ID association
sample_ID	case_ID	histotype
KF42	H01	HB
KF43	H01	HB
KF44	H01	HB
KF45	H01	HB
KF46	H02	HB
KF47	H02	HB
KF48	H02	HB
KF49	H02	HB
KF50	H03	HB
KF51	H03	HB
KF52	H03	HB
KF53	H03	HB
KF54	H04	HB
KF55	H04	HB
KF56	H04	HB
KF57	H04	HB
KF58	H05	HB
KF59	H05	HB
KF60	H05	HB
KF61	H05	HB
KF22	N01	NB
KF23	N01	NB
KF24	N01	NB
KF25	N01	NB
KF26	N02	NB
KF27	N02	NB
KF28	N02	NB
KF30	N03	NB
KF31	N03	NB
KF32	N03	NB
KF33	N03	NB
KF34	N04	NB
KF35	N04	NB
KF36	N04	NB
KF37	N04	NB
KF38	N05	NB
KF39	N05	NB
KF40	N05	NB
KF41	N05	NB
KE82	R01	RMS
KE83	R01	RMS
KE84	R01	RMS
KE85	R01	RMS
KE86	R02	RMS
KE87	R02	RMS
KE88	R02	RMS
KE89	R02	RMS
KE90	R03	RMS
KE91	R03	RMS
KE92	R03	RMS
KE93	R03	RMS
KE94	R04	RMS
KE95	R04	RMS
KE96	R04	RMS
KE97	R04	RMS
KE98	R05	RMS
KE99	R05	RMS
KF00	R05	RMS
KF01	R05	RMS
KF02	W01	WT
KF03	W01	WT
KF04	W01	WT
KF05	W01	WT
KF06	W02	WT
KF07	W02	WT
KF08	W02	WT
KF09	W02	WT
KF10	W03	WT
KF11	W03	WT
KF12	W03	WT
KF13	W03	WT
KF14	W04	WT
KF15	W04	WT
KF16	W04	WT
KF17	W04	WT
KF18	W05	WT
KF19	W05	WT
KF20	W05	WT
KF21	W05	WT
