# Supplementary material for: Gene expression-based dissection of inter-histotypes, intra-histotype and intra-tumor heterogeneity in pediatric tumors
Source: Sci Rep. 2022 Oct 25;12:17837. doi: 10.1038/s41598-022-20536-6 (PMC9596396; doi:10.1038/s41598-022-20536-6)
Supplement: Supplementary file 3 — Supplementary Information 3. [file 41598_2022_20536_MOESM3_ESM.xlsx]

## Sheet: Foglio2
Supplementary Table 5: Expression levels of selected genes belonging to druggable pathways commonly expressed in each histotype (at least 16/19-20 blocks).
HB	HALLMARK	GENE	EXPRESSION LEVEL FOR EACH SAMPLE
			H01-KF42	H01-KF43	H01-KF44	H01-KF45	H02-KF46	H02-KF47	H02-KF48	H02-KF49	H03-KF50	H03-KF51	H03-KF52	H03-KF53	H04-KF54	H04-KF55	H04-KF56	H04-KF57	H05-KF58	H05-KF59	H05-KF60	H05-KF61
	HYPOXIA [1]	CHEK1	5.227072645439256	5.543583108745172	5.2074885730468665	5.472259930632505	5.450623311124105	5.60391901060261	5.072199225024019	5.78186188528917	5.3287791658082275	5.461031511695175	5.2172339942706625	5.142606225382921	5.119900998570566	5.072138053829102	6.015045694203837	5.086951467193514	6.193444986639168	5.480899270133904	4.935419786665723	6.926067895436199
		PARP1	4.264926792989953	4.403143876589544	4.248415845560302	4.237495665629153	4.17478020626678	4.349719831256625	4.347182442205942	4.18807669033273	4.042281790542901	4.379020412776823	3.95166951926607	4.357317194820734	4.549554536374756	4.505291020432982	4.253156249233591	4.245809769282188	4.330318194879476	4.3226820276862075	4.727324870634616	5.0091122269381625
		PRKDC	7.749982714872949	7.58733409050185	7.161430417614945	7.70851928824355	7.223616906346634	7.216295596882318	7.227489867200488	7.261789563355735	7.530184787945654	7.588874583724577	7.060615118781376	7.682687877108505	7.650564423009177	7.4188843902247905	7.762765798555002	7.459468695147017	7.237545776550835	7.440164697184972	7.63970859537919	7.7483224308068
NB	HALLMARK	GENE	EXPRESSION LEVEL FOR EACH SAMPLE
			N01-KF22	N01-KF23	N01-KF24	N01-KF25	N02-KF26	N02-KF27	N02-KF28		N03-KF30	N03-KF31	N03-KF32	N03-KF33	N04-KF34	N04-KF35	N04-KF36	N04-KF37	N05-KF38	N05-KF39	N05-KF40	N05-KF41
	HEDGEHOG_SIGNALING [2]	GLI1	7.090435646034985	7.3724319921429355	7.2433210824181735	7.225739783373305	7.111622274327228	7.1326394539144164	7.34728350372704		7.314824890415878	6.9669293007181885	7.060893446390425	7.216639111828869	7.154104332397653	7.365518101624373	6.791745783051329	7.198002456268442	7.20340005769351	7.025906059930497	6.956769840072404	7.1199886141016036
		GLI2	7.137779263834323	7.383579624658176	7.536664271043031	7.433322674641717	7.1326760861495675	7.057222097313119	7.128148501700044		7.118279731696985	6.900087705772003	7.107468896267477	6.95320443977817	7.951642791645235	7.614649226298354	7.82517346831397	7.734048085626224	6.935701333313928	6.9823233658775	6.77511284528223	6.883913351766033
		SMO	6.686963246203456	6.415960836478303	6.185509299454871	6.031013969532361	6.0498621064279865	5.886940362418733	6.3871751304437385		6.574985982661985	6.532229477746541	6.19617280657598	6.535075515070815	6.248956281301142	6.206360714456056	6.202975933666915	6.340023977512874	6.789590055664169	6.425895940830536	6.735367261841276	6.307573837901991
RMS	HALLMARK	GENE	EXPRESSION LEVEL FOR EACH SAMPLE
			R01-KE82	R01-KE83	R01-KE84	R01-KE85	R02-KE86	R02-KE87	R02-KE88	R02-KE89	R03-KE90	R03-KE91	R03-KE92	R03-KE93	R04-KE94	R04-KE95	R04-KE96	R04-KE97	R05-KE98	R05-KE99	R05-KF00	R05-KF01
	EPITHELIAL_MESENCHYMAL_TRANSITION [3,4]	NEK2	5.7019536774451005	6.004517172542079	5.988893738106463	6.08173657561136	5.415761770630959	5.330099331471105	5.340801102744712	5.640791201607746	6.030462358962114	5.687370738868713	6.407496422226585	5.749583965155526	5.831016753590966	5.587184461820836	5.86009233551045	5.624283596150335	5.757839615254343	5.649413047179819	5.626864489848619	6.105481127867392
		SGO1	5.572447619561008	5.478819129860152	5.902957276250071	5.811034588754084	5.121412062007037	5.016563954611442	4.645447259705817	4.8974670193530825	5.217477303007221	5.479230059066435	5.1567190616366645	6.6489027323011705	6.188311718486931	6.845082238657303	6.792832050209666	7.381691888726973	5.332715528125014	5.059134310899042	5.429420630277609	5.006744404741939
		TTK	5.188185983859422	5.639492965040647	4.753092158772412	4.701305570504917	4.487205295116246	4.02945777151475	4.353610529486004	4.368105296459122	5.146583617951207	5.2035834158102645	5.651871340069789	5.987579807236022	5.30885401245561	5.431018494628434	5.778261263172373	6.390834594767333	4.500156518327413	4.084326736979528	4.136082123049679	4.440079788788899
		AXL	6.347632140987126	6.49286846008047	6.014019953148242	6.4494129579398924	6.033243529201279	6.624769814377681	6.927225086158078	6.636257399206711	6.853097543260227	6.998493129333861	6.90508642600525	6.586800101625924	6.7652445075761545	6.571716546663043	6.514126920131267	6.650593978974357	6.473121247838815	6.50797821863652	6.869847101122112	6.696978028280842
		TGFB1	6.127195876847112	6.075997184280979	6.247018588008165	6.102755409107303	5.848835699359938	5.799055849233387	6.137500576679214	6.115040995077411	6.009458120430286	5.914017416393927	6.184510598514053	5.773878229465813	6.321397784048554	6.210208945979106	6.122141828314355	6.177883123951468	5.906307181501864	6.277713843330443	6.4740727943672844	6.316622601548491
	MYC_TARGETS_V1 [5]	CDK9	6.680877405062866	7.078084402350552	6.9231668709690934	6.72156460191745	7.267288037454819	7.5871401576898005	7.4514026240379	7.566774173727014	7.483134614470818	7.438379886205876	7.33125955968206	7.34153287735504	7.129415188109745	7.167860261167688	7.0459738185909195	7.054581752121933	6.617672873065184	6.812678982844854	6.303809586939646	6.2785298549759325
		AURKA	7.052233295554742	6.872731547572741	7.300289195000272	7.269607170912794	6.66830971225859	6.51628368192479	6.419929906138567	6.543239404900536	6.859825085221389	7.363368252982187	7.343052168402741	7.360773446927949	7.064935324276872	7.127393228492032	6.996651722589387	7.298129447249007	7.161046590721476	6.892524632162095	6.769235414686008	7.0235606754195095
		CDK7	6.653888174892561	7.8165161509587175	6.598459831513069	6.458728089463323	7.251906727714991	8.155598845582318	7.524316765589278	7.417273139050484	7.783063795802154	7.904325983508189	8.02396192507414	7.979950083704196	7.643483606930824	7.940696650383917	7.777805063107845	7.575321011422314	7.006272667195396	6.968595582613749	6.567886407755909	6.734546394257688
		MAX	5.383887881781611	4.426869756657736	5.787640829990039	5.262610570563018	6.855193323603792	6.869797664596813	6.866629842816771	7.04365640071673	6.674343753106814	6.268301407036565	6.219103870863435	6.426562762650413	6.105536334129544	6.478981458611918	6.215596444240984	6.011394746258059	5.521012152067501	5.469046972812134	4.627689873043979	4.736889420452957
		MYC	6.614703612049185	6.668178166486293	6.984232559620637	6.773964970984693	6.878508685542671	6.515555892987679	6.63476852317025	6.685708662650061	7.624908660942551	7.144726870156341	7.2680098855959745	7.537560039793033	6.877371213010004	6.560735708846773	6.8469726620320746	6.782522936941505	7.018824675366536	6.753156378955188	6.351219843581527	6.686862202868359
		PLK1	6.8707240165637264	7.1956486773214685	7.170808093384114	6.5492952486038165	6.484313665364942	6.496439954854926	6.5686680940080455	6.361525161827178	7.122824003131553	7.231981369432583	7.237408341568634	7.403475775833464	7.454444265029523	7.3995345001407085	7.497036219583274	7.98854091596554	6.717884768462428	6.590030602877365	6.6423415889588995	6.839727899326028
		USP7	6.82408557290513	6.944415745230276	7.193968713011504	6.777505166469938	7.713356037335751	7.788755501179759	8.101423591971962	8.257731142956663	7.97776871651887	7.783400484382296	7.713403822079766	7.735281801550206	7.738816055352773	7.545017815083778	8.1377402452873	7.790835343835811	6.487376710575952	7.119054205409409	6.914373101801544	6.858817118743431
	HYPOXIA [1]	CHEK1	5.9696143572810545	5.994332365611232	6.0371337375603025	5.9731588771859165	5.426626717786643	5.475115937630538	5.50773202519758	5.480138368437196	6.369697130696812	5.982898586600999	6.196136689868036	6.5599344642765605	6.388746153616414	6.447287091895301	6.696138511588113	7.459145099349542	6.034244349205705	4.9924473532149225	5.512369507708362	5.758393393380014
		PARP1	4.307290089185582	4.695219734545136	4.1284863737649955	4.543730496869334	4.974434252218927	5.02678222153543	4.429696082302203	4.5748569303872495	4.422460596985798	4.159206843726983	4.343201445210251	4.443024477364742	4.257067317985147	4.67957749578714	4.4669245888204445	4.5488895928932465	4.696136797426468	4.491529369163365	4.415351664285694	4.423879512369281
		PRKDC	7.260508416258363	7.246034824446381	7.214346077075619	7.475812259503762	7.563146077199266	7.6965638579080915	7.716691585401232	7.720759026990578	7.187230303860698	7.529732915384804	7.17772348974476	7.443775040805397	7.4972163849305264	7.1419873953725395	7.091234376779813	7.153282404423451	7.218279895043758	7.327601480852078	7.570201242269684	7.629230277879782
WT	HALLMARK	GENE	EXPRESSION LEVEL FOR EACH SAMPLE
			W01-KF02	W01-KF03	W01-KF04	W01-KF05	W02-KF06	W02-KF07	W02-KF08	W02-KF09	W03-KF10	W03-KF11	W03-KF12	W03-KF13	W04-KF14	W04-KF15	W04-KF16	W04-KF17	W05-KF18	W05-KF19	W05-KF20	W05-KF21
	E2F_TARGETS [3]	NEK2	6.143689647606992	6.247690317443442	6.070095241999607	5.994413613297747	6.233050471238974	6.139436876935971	6.119458814100376	6.24128249184088	5.912873309321331	6.262873039642824	5.916704592547828	5.797431753914295	5.894278264980876	5.987169476539496	6.269721466775757	5.779704397564615	6.275981610879438	5.863677774267863	5.943692095729684	6.354961768862083
		SGO1	5.80992515764404	4.830170890575436	5.300511983423042	5.841112703012454	6.79546002048421	6.441921983649449	6.312485400003567	6.76458664233417	4.590157452231472	4.835295458598439	4.820741795873084	4.762938288062097	5.091717317130724	5.3125197809219324	5.325062696402587	5.69078712446584	5.4691039239692705	5.482146974928476	6.278382866281573	5.675193752952276
		TTK	4.724219532419506	5.338987949313134	5.795263145773316	5.250001604452492	7.179442929827571	5.560052008785195	6.568777937394483	7.052391729934373	4.386018501691539	5.1651714155090325	4.1339720602473955	4.5929825171180365	4.578559705161833	5.29082284888075	4.5545888337136375	5.0366741329800995	5.436410930406161	4.577852402016755	6.526409294531302	5.386299105063005
		CDK4	7.7881181727901945	7.915385325186984	7.969325181802928	7.947803841468283	7.95478592462237	8.117416025568513	8.069600022077722	8.024632095831576	7.90749983348037	8.324131607289088	7.666160821844282	7.810518595612373	8.375938785835137	8.377664108630404	8.525837479432422	8.541574867640382	8.532554763245566	8.101717284867966	8.450408792211848	8.485754790225903
		CDK6	7.0516078933037605	6.709148351716482	7.308080427171898	7.08014921660037	6.701825610720083	6.954184228850661	6.879375498202081	6.724514532655544	6.120609825746489	6.095512888438036	6.377236969366632	6.028574659839327	6.993274010160743	6.504884948327869	6.848678247992792	6.957328646982003	7.142315218053097	6.715321107794164	7.121202660194957	6.614781400296011
	MYC_TARGETS_V1 [5]	CDK9	7.388646389131546	7.445992535042175	7.186191821009426	7.313136614581032	7.2004298213495455	6.983556148213487	7.032258609101293	6.906602241961899	7.440177197838561	7.867835885971603	7.339809010843403	7.288453112080397	7.371107176755329	7.607951665015011	7.450881915476834	7.643212166001172	7.7599119871549656	7.248065066709723	7.719004032113427	7.5348390374844065
		AURKA	6.990578953721659	6.867490875116232	6.958782426416075	7.107561738181966	7.537671972047505	7.38301220022368	7.361289940791	7.413443771582589	6.5530643767633165	6.825967761681403	6.842443267574821	6.93602558846889	6.8313277750326415	6.932153723003934	6.808215264598116	6.932757257331173	6.781899502525296	6.787332112652917	7.075597826520544	6.9327323197131365
		CDK7	7.801665878790059	7.121926211716928	7.853907834037092	7.4595745566085565	7.573274621026964	7.2490963343832355	7.07258726305132	7.609640516888439	7.584458819906118	7.315743937762013	7.263771862638085	6.640602234141437	7.383840326633727	7.270093429221729	7.5362840463065455	7.845707207766869	6.813244786286446	7.007787412759754	7.2996819144463885	6.848515171387976
		MAX	6.366190926972651	6.140634040493854	6.516479003918571	6.667964390366379	6.529657663288285	6.214403556152058	5.9111286901988045	6.770545937841058	6.831976907719081	6.500566961033117	6.415550063298893	6.1925704004206725	7.235888637014305	6.93599060764076	7.046389836543655	7.6113341407422155	6.575432500165921	6.294353895092825	6.92043501220965	6.157844075225205
		MYC	6.734721660117177	7.043695858491067	7.028093292006197	6.862874923201417	6.83604096022505	6.6509630212384705	6.85273078650565	7.0682459947969125	6.36536569426756	6.125626505244764	6.036731324921515	6.853788545786085	6.058797072556075	6.2111578814995685	6.291554346881918	6.425492174215396	6.447330655431836	6.4165556326965785	6.171622310936195	6.170808669249901
		PLK1	7.121780222849396	6.890205913736921	7.166977612041885	7.155881118748234	7.897238798629999	7.9932070836681515	7.9894136381113	7.714241885467607	7.099372292825059	7.586085172803835	6.867535842217287	6.8339741986361595	6.720448818191219	7.049527584147125	6.885377468315534	7.194591754501591	7.2185098020066505	6.8504516721026505	7.41643382189204	7.392763197239129
		USP7	7.884285793343405	7.517889979894914	7.725443792813418	7.747028624941713	7.4185745212965415	7.579263086787082	7.466930661834077	7.6242639855400665	7.318387824043343	7.661818897374231	7.453917792843912	7.355944891151873	7.603604999950521	7.702742905766611	7.827831946407755	8.103768249289018	7.450713025480422	7.610781698595004	7.6442440947338834	7.525919212556362
targets presented in the following papers: [1] Mistry IN, Thomas M, Calder EDD, Conway SJ, Hammond EM. Clinical Advances of Hypoxia-Activated Prodrugs in Combination With Radiation Therapy. Int J Radiat Oncol Biol Phys. 2017 98:1183-1196. doi: 10.1016/j.ijrobp.2017.03.024 [2] Ghirga F, Mori M, Infante P. Current trends in Hedgehog signaling pathway inhibition by small molecules. Bioorg Med Chem L…
