# Supplementary material for: Gene expression-based dissection of inter-histotypes, intra-histotype and intra-tumor heterogeneity in pediatric tumors
Source: Sci Rep. 2022 Oct 25;12:17837. doi: 10.1038/s41598-022-20536-6 (PMC9596396; doi:10.1038/s41598-022-20536-6)
Supplement: Supplementary file 4 — Supplementary Information 4. [file 41598_2022_20536_MOESM4_ESM.xlsx]

## Sheet: S6A enrichment results
		Supplementary Table 6: Enriched Pathways in Gene Modules Results obtained from g:profiler2 are reported for the WGCNA modules
	query	query	query_size	term_size	intersection_size	effective_domain_size	term_id	term_name	p_value	adjusted_p_value
10	1	ME1	2682	610	146	18548	GO:1990904	ribonucleoprotein complex	9.44516e-06	0.0019457
12	1	ME1	2682	84	33	18548	REAC:R-HSA-72706	GTP hydrolysis and joining of the 60S ribosomal subunit	1.02146e-05	0.00105211
13	1	ME1	2682	82	32	18548	REAC:R-HSA-156827	L13a-mediated translational silencing of Ceruloplasmin expression	2.0125e-05	0.00138192
14	1	ME1	2682	63	27	18548	REAC:R-HSA-156902	Peptide chain elongation	2.26477e-05	0.00116636
15	1	ME1	2682	75	30	18548	REAC:R-HSA-9633012	Response of EIF2AK4 (GCN2) to amino acid deficiency	2.75091e-05	0.00113338
16	1	ME1	2682	65	27	18548	REAC:R-HSA-156842	Eukaryotic Translation Elongation	4.98798e-05	0.00171254
17	1	ME1	2682	90	33	18548	REAC:R-HSA-72737	Cap-dependent Translation Initiation	7.19445e-05	0.00211722
18	1	ME1	2682	90	33	18548	REAC:R-HSA-72613	Eukaryotic Translation Initiation	7.19445e-05	0.00185257
19	1	ME1	2682	87	32	18548	REAC:R-HSA-1799339	SRP-dependent cotranslational protein targeting to membrane	0.000101866	0.00233159
20	1	ME1	2682	75	29	18548	REAC:R-HSA-72689	Formation of a pool of free 40S subunits	0.000108886	0.00224305
21	1	ME1	2682	64	26	18548	REAC:R-HSA-192823	Viral mRNA Translation	0.000145717	0.00272888
34	1	ME1	2682	63	25	18548	WP:WP477	Cytoplasmic Ribosomal Proteins	0.000148992	0.00255769
22	1	ME1	2682	68	27	18548	REAC:R-HSA-2408557	Selenocysteine synthesis	0.000150649	0.00238721
23	1	ME1	2682	68	27	18548	REAC:R-HSA-72764	Eukaryotic Translation Termination	0.000150649	0.0022167
1	1	ME1	2682	90	33	18548	GO:0072599	establishment of protein localization to endoplasmic reticulum	0.000352528	0.00484138
24	1	ME1	2682	87	31	18548	REAC:R-HSA-2408522	Selenoamino acid metabolism	0.000353732	0.0045543
2	1	ME1	2682	87	32	18548	GO:0045047	protein targeting to ER	0.000499142	0.00604843
25	1	ME1	2682	69	26	18548	REAC:R-HSA-975956	Nonsense Mediated Decay (NMD) independent of the Exon Junction Complex (EJC)	0.000815132	0.00932874
26	1	ME1	2682	253	65	18548	REAC:R-HSA-72766	Translation	0.000858593	0.00930895
27	1	ME1	2682	122	38	18548	REAC:R-HSA-168255	Influenza Infection	0.00101101	0.0104134
3	1	ME1	2682	70	27	18548	GO:0006614	SRP-dependent cotranslational protein targeting to membrane	0.00147017	0.0144217
11	1	ME1	2682	107	33	18548	KEGG:03010	Ribosome	0.00148794	0.0139325
4	1	ME1	2682	762	159	18548	GO:0016071	mRNA metabolic process	0.00158519	0.0141978
28	1	ME1	2682	104	33	18548	REAC:R-HSA-168273	Influenza Viral RNA Transcription and Replication	0.00298961	0.0256609
29	1	ME1	2682	88	29	18548	REAC:R-HSA-975957	Nonsense Mediated Decay (NMD) enhanced by the Exon Junction Complex (EJC)	0.00474666	0.0391125
30	1	ME1	2682	88	29	18548	REAC:R-HSA-927802	Nonsense-Mediated Decay (NMD)	0.00474666	0.0376081
5	1	ME1	2682	74	27	18548	GO:0006613	cotranslational protein targeting to membrane	0.00526233	0.0401496
31	1	ME1	2682	592	123	18548	REAC:R-HSA-8953854	Metabolism of RNA	0.00738989	0.0543685
32	1	ME1	2682	147	40	18548	REAC:R-HSA-6791226	Major pathway of rRNA processing in the nucleolus and cytosol	0.0201828	0.143368
6	1	ME1	2682	588	123	18548	GO:0006412	translation	0.0259539	0.178216
7	1	ME1	2682	93	30	18548	GO:0000184	nuclear-transcribed mRNA catabolic process, nonsense-mediated decay	0.0265551	0.176463
8	1	ME1	2682	174	47	18548	GO:0000956	nuclear-transcribed mRNA catabolic process	0.0270621	0.174212
33	1	ME1	2682	166	43	18548	REAC:R-HSA-72312	rRNA processing	0.0375544	0.23443
9	1	ME1	2682	1118	211	18548	GO:0044265	cellular macromolecule catabolic process	0.0424929	0.257457
45	2	ME2	787	398	41	18548	KEGG:04740	Olfactory transduction	1.6198e-05	0.000923287
35	2	ME2	787	387	39	18548	GO:0007608	sensory perception of smell	0.00143187	0.0408083
36	2	ME2	787	359	37	18548	GO:0050911	detection of chemical stimulus involved in sensory perception of smell	0.00161799	0.0307419
37	2	ME2	787	440	42	18548	GO:0009593	detection of chemical stimulus	0.00225144	0.0320831
47	2	ME2	787	359	34	18548	REAC:R-HSA-381753	Olfactory Signaling Pathway	0.00544459	0.0620683
38	2	ME2	787	456	42	18548	GO:0007606	sensory perception of chemical stimulus	0.00568904	0.0540459
46	2	ME2	787	189	21	18548	KEGG:05167	Kaposi sarcoma-associated herpesvirus infection	0.00578882	0.0471376
39	2	ME2	787	406	38	18548	GO:0050907	detection of chemical stimulus involved in sensory perception	0.0118896	0.0847133
40	2	ME2	787	635	52	18548	GO:0051606	detection of stimulus	0.0120677	0.0764286
41	2	ME2	787	1385	92	18548	GO:0050877	nervous system process	0.0279957	0.159575
42	2	ME2	787	471	41	18548	GO:0050906	detection of stimulus involved in sensory perception	0.0298085	0.154462
43	2	ME2	787	359	37	18548	GO:0004984	olfactory receptor activity	0.0307419	0.146024
48	2	ME2	787	498	40	18548	REAC:R-HSA-418555	G alpha (s) signalling events	0.0430238	0.188643
44	2	ME2	787	69	12	18548	HP:0002938	Lumbar hyperlordosis	0.0437945	0.178306
125	3	ME3	443	75	14	18548	REAC:R-HSA-9633012	Response of EIF2AK4 (GCN2) to amino acid deficiency	1.03469e-06	0.000213145
126	3	ME3	443	68	13	18548	REAC:R-HSA-72764	Eukaryotic Translation Termination	2.85477e-06	0.000294041
154	3	ME3	443	63	12	18548	WP:WP477	Cytoplasmic Ribosomal Proteins	3.80357e-06	0.000261178
127	3	ME3	443	87	14	18548	REAC:R-HSA-1799339	SRP-dependent cotranslational protein targeting to membrane	7.68812e-06	0.000395938
128	3	ME3	443	75	13	18548	REAC:R-HSA-72689	Formation of a pool of free 40S subunits	9.89883e-06	0.000407832
129	3	ME3	443	63	12	18548	REAC:R-HSA-156902	Peptide chain elongation	1.14438e-05	0.000392903
130	3	ME3	443	64	12	18548	REAC:R-HSA-192823	Viral mRNA Translation	1.37837e-05	0.000405636
131	3	ME3	443	65	12	18548	REAC:R-HSA-156842	Eukaryotic Translation Elongation	1.65435e-05	0.000425995
132	3	ME3	443	68	12	18548	REAC:R-HSA-2408557	Selenocysteine synthesis	2.80338e-05	0.000641663
133	3	ME3	443	82	13	18548	REAC:R-HSA-156827	L13a-mediated translational silencing of Ceruloplasmin expression	2.99711e-05	0.000617404
134	3	ME3	443	69	12	18548	REAC:R-HSA-975956	Nonsense Mediated Decay (NMD) independent of the Exon Junction Complex (EJC)	3.3211e-05	0.000621952
135	3	ME3	443	84	13	18548	REAC:R-HSA-72706	GTP hydrolysis and joining of the 60S ribosomal subunit	4.02612e-05	0.00069115
136	3	ME3	443	87	13	18548	REAC:R-HSA-2408522	Selenoamino acid metabolism	6.16902e-05	0.000977553
137	3	ME3	443	88	13	18548	REAC:R-HSA-975957	Nonsense Mediated Decay (NMD) enhanced by the Exon Junction Complex (EJC)	7.08326e-05	0.00104225
138	3	ME3	443	88	13	18548	REAC:R-HSA-927802	Nonsense-Mediated Decay (NMD)	7.08326e-05	0.000972767
56	3	ME3	443	1727	74	18548	HPA:0350473	pancreas; exocrine glandular cells[High]	8.70098e-05	0.00112025
139	3	ME3	443	90	13	18548	REAC:R-HSA-72613	Eukaryotic Translation Initiation	9.28441e-05	0.00112505
140	3	ME3	443	90	13	18548	REAC:R-HSA-72737	Cap-dependent Translation Initiation	9.28441e-05	0.00106255
114	3	ME3	443	107	13	18548	KEGG:03010	Ribosome	0.00016426	0.00178092
115	3	ME3	443	208	18	18548	KEGG:04714	Thermogenesis	0.000276549	0.00284845
57	3	ME3	443	4786	158	18548	HPA:0350472	pancreas; exocrine glandular cells[≥Medium]	0.000376304	0.00369136
141	3	ME3	443	156	16	18548	REAC:R-HSA-8868773	rRNA processing in the nucleus and cytosol	0.000463133	0.00433661
58	3	ME3	443	4204	142	18548	HPA:0090162	cerebellum; Purkinje cells[≥Medium]	0.000482964	0.00432568
142	3	ME3	443	104	13	18548	REAC:R-HSA-168273	Influenza Viral RNA Transcription and Replication	0.000510507	0.00438185
143	3	ME3	443	508	31	18548	REAC:R-HSA-8953897	Cellular responses to external stimuli	0.000839198	0.00691499
144	3	ME3	443	166	16	18548	REAC:R-HSA-72312	rRNA processing	0.0010576	0.00837948
59	3	ME3	443	5253	168	18548	HPA:0050091	breast; myoepithelial cells[≥Low]	0.00108936	0.00831142
145	3	ME3	443	253	20	18548	REAC:R-HSA-72766	Translation	0.00136438	0.0100379
60	3	ME3	443	1199	53	18548	HPA:0050053	breast; glandular cells[High]	0.00189595	0.0134678
61	3	ME3	443	4566	148	18548	HPA:0100132	cerebral cortex; neuronal cells[≥Medium]	0.0027897	0.0191559
116	3	ME3	443	201	16	18548	KEGG:05171	Coronavirus disease - COVID-19	0.00279376	0.018565
146	3	ME3	443	122	13	18548	REAC:R-HSA-168255	Influenza Infection	0.00310688	0.0200006
62	3	ME3	443	3869	129	18548	HPA:0250132	hippocampus; neuronal cells[≥Medium]	0.00341803	0.0213368
49	3	ME3	443	74	11	18548	GO:0006613	cotranslational protein targeting to membrane	0.00362034	0.021935
147	3	ME3	443	494	29	18548	REAC:R-HSA-2262752	Cellular responses to stress	0.00380649	0.0224039
155	3	ME3	443	85	10	18548	WP:WP111	Electron Transport Chain (OXPHOS system in mitochondria)	0.00498608	0.0285315
148	3	ME3	443	147	14	18548	REAC:R-HSA-6791226	Major pathway of rRNA processing in the nucleolus and cytosol	0.00515131	0.0286803
63	3	ME3	443	3217	110	18548	HPA:0380512	placenta; decidual cells[≥Medium]	0.00629047	0.034101
64	3	ME3	443	2466	89	18548	HPA:0400053	rectum; glandular cells[High]	0.00633739	0.0334744
117	3	ME3	443	112	11	18548	KEGG:00190	Oxidative phosphorylation	0.00772892	0.0398039
65	3	ME3	443	4390	141	18548	HPA:0380511	placenta; decidual cells[≥Low]	0.00806681	0.0405308
66	3	ME3	443	2170	80	18548	HPA:0550053	stomach 2; glandular cells[High]	0.00837565	0.0410806
67	3	ME3	443	5253	163	18548	HPA:0290401	liver; hepatocytes[≥Low]	0.00986298	0.0472505
123	3	ME3	443	61	9	18548	MIRNA:hsa-miR-1180-3p	hsa-miR-1180-3p	0.0101896	0.0477059
118	3	ME3	443	224	16	18548	KEGG:05012	Parkinson disease	0.0102359	0.0468577
68	3	ME3	443	3364	113	18548	HPA:0110222	cervix, uterine; squamous epithelial cells[≥Medium]	0.0102538	0.045919
55	3	ME3	443	57	9	18548	HP:0001972	Macrocytic anemia	0.0102594	0.0449668
69	3	ME3	443	5768	176	18548	HPA:0290000	liver	0.0105714	0.0453689
70	3	ME3	443	1121	48	18548	HPA:0250133	hippocampus; neuronal cells[High]	0.0112252	0.0471918
119	3	ME3	443	137	12	18548	KEGG:04932	Non-alcoholic fatty liver disease	0.0112562	0.0463754
71	3	ME3	443	4546	144	18548	HPA:0600222	tonsil; squamous epithelial cells[≥Medium]	0.0129736	0.0524032
54	3	ME3	443	124	15	18548	GO:0098800	inner mitochondrial membrane protein complex	0.0137139	0.0543281
72	3	ME3	443	4707	148	18548	HPA:0300421	lung; pneumocytes[≥Low]	0.0141465	0.0549843
50	3	ME3	443	70	10	18548	GO:0006614	SRP-dependent cotranslational protein targeting to membrane	0.0158304	0.0603902
149	3	ME3	443	142	13	18548	REAC:R-HSA-9010553	Regulation of expression of SLITs and ROBOs	0.0159927	0.0598998
73	3	ME3	443	6326	189	18548	HPA:0350471	pancreas; exocrine glandular cells[≥Low]	0.0162843	0.059903
74	3	ME3	443	2570	90	18548	HPA:0150053	duodenum; glandular cells[High]	0.0172004	0.0621628
75	3	ME3	443	6334	189	18548	HPA:0380521	placenta; trophoblastic cells[≥Low]	0.0176105	0.0625477
76	3	ME3	443	3633	119	18548	HPA:0310442	lymph node; non-germinal center cells[≥Medium]	0.018342	0.0640415
51	3	ME3	443	87	11	18548	GO:0045047	protein targeting to ER	0.0183628	0.0630455
150	3	ME3	443	105	11	18548	REAC:R-HSA-163200	Respiratory electron transport, ATP synthesis by chemiosmotic coupling, and heat production by uncoupling proteins.	0.0183738	0.0620493
77	3	ME3	443	5508	168	18548	HPA:0620221	vagina; squamous epithelial cells[≥Low]	0.018432	0.0612419
78	3	ME3	443	5508	168	18548	HPA:0620000	vagina	0.018432	0.0602698
79	3	ME3	443	4505	142	18548	HPA:0100121	cerebral cortex; glial cells[≥Low]	0.0191692	0.0617007
80	3	ME3	443	895	40	18548	HPA:0110223	cervix, uterine; squamous epithelial cells[High]	0.0192501	0.0610081
120	3	ME3	443	445	24	18548	KEGG:05022	Pathways of neurodegeneration - multiple diseases	0.0192625	0.0601224
81	3	ME3	443	5672	172	18548	HPA:0090161	cerebellum; Purkinje cells[≥Low]	0.0197655	0.0607717
156	3	ME3	443	140	12	18548	WP:WP4396	Nonalcoholic fatty liver disease	0.0198406	0.0601053
82	3	ME3	443	6197	185	18548	HPA:0470000	skin 2	0.0219047	0.0653966
83	3	ME3	443	6197	185	18548	HPA:0470681	skin 2; epidermal cells[≥Low]	0.0219047	0.0644623
84	3	ME3	443	4749	148	18548	HPA:0430052	seminal vesicle; glandular cells[≥Medium]	0.0222282	0.0644931
85	3	ME3	443	5454	166	18548	HPA:0610832	urinary bladder; urothelial cells[≥Medium]	0.02358	0.067465
121	3	ME3	443	343	20	18548	KEGG:05010	Alzheimer disease	0.0238974	0.0674364
151	3	ME3	443	42	7	18548	REAC:R-HSA-72695	Formation of the ternary complex, and subsequently, the 43S complex	0.0240681	0.0670004
86	3	ME3	443	6129	183	18548	HPA:0600221	tonsil; squamous epithelial cells[≥Low]	0.0245011	0.0672964
87	3	ME3	443	5734	173	18548	HPA:0330221	oral mucosa; squamous epithelial cells[≥Low]	0.024745	0.0670721
88	3	ME3	443	5734	173	18548	HPA:0330000	oral mucosa	0.024745	0.066201
89	3	ME3	443	5736	173	18548	HPA:0250131	hippocampus; neuronal cells[≥Low]	0.025237	0.0666515
52	3	ME3	443	90	11	18548	GO:0072599	establishment of protein localization to endoplasmic reticulum	0.0255844	0.0667137
90	3	ME3	443	3774	122	18548	HPA:0080132	caudate; neuronal cells[≥Medium]	0.0257303	0.0662555
91	3	ME3	443	3710	120	18548	HPA:0600432	tonsil; germinal center cells[≥Medium]	0.0291726	0.0741921
92	3	ME3	443	6113	182	18548	HPA:0190000	esophagus	0.0307733	0.0773085
93	3	ME3	443	6113	182	18548	HPA:0190221	esophagus; squamous epithelial cells[≥Low]	0.0307733	0.0763771
94	3	ME3	443	4977	153	18548	HPA:0110221	cervix, uterine; squamous epithelial cells[≥Low]	0.0318749	0.0781695
122	3	ME3	443	248	16	18548	KEGG:05020	Prion disease	0.0327384	0.0793425
53	3	ME3	443	93	11	18548	GO:0000184	nuclear-transcribed mRNA catabolic process, nonsense-mediated decay	0.0351596	0.0842196
95	3	ME3	443	1813	67	18548	HPA:0610833	urinary bladder; urothelial cells[High]	0.0355934	0.0842786
96	3	ME3	443	2843	96	18548	HPA:0490692	smooth muscle; smooth muscle cells[≥Medium]	0.0367042	0.0859212
97	3	ME3	443	5460	165	18548	HPA:0600431	tonsil; germinal center cells[≥Low]	0.0368881	0.0853815
98	3	ME3	443	987	42	18548	HPA:0620223	vagina; squamous epithelial cells[High]	0.0374503	0.0857197
124	3	ME3	443	543	29	18548	MIRNA:hsa-miR-320a	hsa-miR-320a	0.0378429	0.0856664
99	3	ME3	443	5820	174	18548	HPA:0240000	heart muscle	0.0388158	0.0869137
100	3	ME3	443	5820	174	18548	HPA:0240341	heart muscle; myocytes[≥Low]	0.0388158	0.0859792
101	3	ME3	443	4535	141	18548	HPA:0090191	cerebellum; cells in molecular layer[≥Low]	0.0396472	0.0868864
102	3	ME3	443	2346	82	18548	HPA:0130053	colon; glandular cells[High]	0.0400372	0.0868175
103	3	ME3	443	5001	153	18548	HPA:0490000	smooth muscle	0.0405948	0.0871097
104	3	ME3	443	5001	153	18548	HPA:0490691	smooth muscle; smooth muscle cells[≥Low]	0.0405948	0.0862117
105	3	ME3	443	4730	146	18548	HPA:0270351	kidney; cells in glomeruli[≥Low]	0.0406555	0.0854596
106	3	ME3	443	773	35	18548	HPA:0460663	skin 1; keratinocytes[High]	0.0407758	0.0848467
107	3	ME3	443	2171	77	18548	HPA:0540053	stomach 1; glandular cells[High]	0.0411804	0.0848315
108	3	ME3	443	4617	143	18548	HPA:0190222	esophagus; squamous epithelial cells[≥Medium]	0.0417807	0.0852161
152	3	ME3	443	508	27	18548	REAC:R-HSA-422475	Axon guidance	0.0426745	0.0861857
153	3	ME3	443	46	7	18548	REAC:R-HSA-72649	Translation initiation complex formation	0.0439821	0.0879642
109	3	ME3	443	5285	160	18548	HPA:0570742	testis; cells in seminiferous ducts[≥Medium]	0.0452428	0.0896156
110	3	ME3	443	6115	181	18548	HPA:0390000	prostate	0.0455768	0.0894174
111	3	ME3	443	6115	181	18548	HPA:0390051	prostate; glandular cells[≥Low]	0.0455768	0.0885738
112	3	ME3	443	4434	138	18548	HPA:0170052	endometrium 2; glandular cells[≥Medium]	0.0459018	0.0883716
113	3	ME3	443	5727	171	18548	HPA:0550052	stomach 2; glandular cells[≥Medium]	0.0494715	0.0943624
157	4	ME4	176	398	13	18548	KEGG:04740	Olfactory transduction	0.00979205	2.01716
158	6	ME6	161	6955	96	18548	HPA:0130051	colon; glandular cells[≥Low]	1.45572e-06	0.000299879
159	6	ME6	161	1850	41	18548	HPA:0570743	testis; cells in seminiferous ducts[High]	1.96694e-06	0.000202595
160	6	ME6	161	6059	86	18548	HPA:0220052	gallbladder; glandular cells[≥Medium]	6.38561e-06	0.000438479
161	6	ME6	161	7031	95	18548	HPA:0400051	rectum; glandular cells[≥Low]	6.69798e-06	0.000344946
162	6	ME6	161	7031	95	18548	HPA:0400000	rectum	6.69798e-06	0.000275957
163	6	ME6	161	6422	89	18548	HPA:0160000	endometrium 1	9.3259e-06	0.000320189
164	6	ME6	161	2674	49	18548	HPA:0300422	lung; pneumocytes[≥Medium]	2.26238e-05	0.000665786
165	6	ME6	161	6684	90	18548	HPA:0030051	appendix; glandular cells[≥Low]	3.1826e-05	0.000819519
166	6	ME6	161	7024	93	18548	HPA:0540000	stomach 1	3.51697e-05	0.000804996
167	6	ME6	161	7024	93	18548	HPA:0540051	stomach 1; glandular cells[≥Low]	3.51697e-05	0.000724497
168	6	ME6	161	7475	97	18548	HPA:0130000	colon	3.71431e-05	0.000695589
169	6	ME6	161	5663	80	18548	HPA:0460661	skin 1; keratinocytes[≥Low]	4.19642e-05	0.000720385
170	6	ME6	161	6834	91	18548	HPA:0570741	testis; cells in seminiferous ducts[≥Low]	4.37202e-05	0.000692798
171	6	ME6	161	6299	86	18548	HPA:0170000	endometrium 2	4.46928e-05	0.000657622
172	6	ME6	161	6197	85	18548	HPA:0470681	skin 2; epidermal cells[≥Low]	4.61156e-05	0.00063332
173	6	ME6	161	6197	85	18548	HPA:0470000	skin 2	4.61156e-05	0.000593738
174	6	ME6	161	6201	85	18548	HPA:0160051	endometrium 1; glandular cells[≥Low]	4.75796e-05	0.000576553
315	6	ME6	161	13349	147	18548	TF:M11529_1	Factor: E2F-2; motif: GCGCGCGCNCS; match class: 1	5.37536e-05	0.00061518
175	6	ME6	161	5285	76	18548	HPA:0570742	testis; cells in seminiferous ducts[≥Medium]	5.39091e-05	0.000584489
176	6	ME6	161	6113	84	18548	HPA:0190221	esophagus; squamous epithelial cells[≥Low]	5.45821e-05	0.000562196
177	6	ME6	161	6113	84	18548	HPA:0190000	esophagus	5.45821e-05	0.000535424
178	6	ME6	161	5609	79	18548	HPA:0060102	bronchus; respiratory epithelial cells[≥Medium]	6.22946e-05	0.000583304
179	6	ME6	161	7138	93	18548	HPA:0150051	duodenum; glandular cells[≥Low]	8.21801e-05	0.000736048
180	6	ME6	161	7138	93	18548	HPA:0150000	duodenum	8.21801e-05	0.000705379
181	6	ME6	161	6703	89	18548	HPA:0610831	urinary bladder; urothelial cells[≥Low]	8.35475e-05	0.000688431
182	6	ME6	161	6703	89	18548	HPA:0610000	urinary bladder	8.35475e-05	0.000661953
183	6	ME6	161	7153	93	18548	HPA:0600000	tonsil	9.16825e-05	0.000699504
184	6	ME6	161	3985	62	18548	HPA:0330222	oral mucosa; squamous epithelial cells[≥Medium]	9.86762e-05	0.000725975
185	6	ME6	161	6729	89	18548	HPA:0180000	epididymis	0.000101318	0.000719706
186	6	ME6	161	6729	89	18548	HPA:0180051	epididymis; glandular cells[≥Low]	0.000101318	0.000695716
187	6	ME6	161	7844	99	18548	HPA:0570000	testis	0.000104835	0.000696647
316	6	ME6	161	13791	149	18548	TF:M08526_1	Factor: E2F-3:HES-7; motif: NNNSGCGCSNNNNNCRCGYGNN; match class: 1	0.000128306	0.000825968
188	6	ME6	161	6230	84	18548	HPA:0050051	breast; glandular cells[≥Low]	0.000133589	0.000833917
189	6	ME6	161	6234	84	18548	HPA:0430000	seminal vesicle	0.000137651	0.000834002
190	6	ME6	161	6234	84	18548	HPA:0430051	seminal vesicle; glandular cells[≥Low]	0.000137651	0.000810173
191	6	ME6	161	4707	69	18548	HPA:0300421	lung; pneumocytes[≥Low]	0.000147214	0.000842392
192	6	ME6	161	5734	79	18548	HPA:0330000	oral mucosa	0.000165851	0.000923389
193	6	ME6	161	5734	79	18548	HPA:0330221	oral mucosa; squamous epithelial cells[≥Low]	0.000165851	0.000899089
194	6	ME6	161	3490	56	18548	HPA:0050092	breast; myoepithelial cells[≥Medium]	0.000178176	0.000941133
317	6	ME6	161	14751	154	18548	TF:M00716	Factor: ZF5; motif: GSGCGCGR	0.000189649	0.000976694
195	6	ME6	161	7043	91	18548	HPA:0220051	gallbladder; glandular cells[≥Low]	0.000202453	0.0010172
196	6	ME6	161	7043	91	18548	HPA:0220000	gallbladder	0.000202453	0.000992985
197	6	ME6	161	5454	76	18548	HPA:0610832	urinary bladder; urothelial cells[≥Medium]	0.000207837	0.000995685
198	6	ME6	161	6504	86	18548	HPA:0460000	skin 1	0.000208695	0.00097707
199	6	ME6	161	5986	81	18548	HPA:0400052	rectum; glandular cells[≥Medium]	0.000229738	0.00105169
200	6	ME6	161	5184	73	18548	HPA:0570732	testis; Leydig cells[≥Medium]	0.000273929	0.00122672
201	6	ME6	161	6979	90	18548	HPA:0550000	stomach 2	0.000279496	0.00122503
202	6	ME6	161	6979	90	18548	HPA:0550051	stomach 2; glandular cells[≥Low]	0.000279496	0.0011995
203	6	ME6	161	6120	82	18548	HPA:0170051	endometrium 2; glandular cells[≥Low]	0.000283748	0.0011929
204	6	ME6	161	6765	88	18548	HPA:0350000	pancreas	0.00028795	0.00118636
205	6	ME6	161	7097	91	18548	HPA:0030000	appendix	0.000295836	0.00119495
206	6	ME6	161	7104	91	18548	HPA:0480051	small intestine; glandular cells[≥Low]	0.000310592	0.00123042
207	6	ME6	161	7104	91	18548	HPA:0480000	small intestine	0.000310592	0.00120721
208	6	ME6	161	5508	76	18548	HPA:0620000	vagina	0.000314044	0.00119802
209	6	ME6	161	5508	76	18548	HPA:0620221	vagina; squamous epithelial cells[≥Low]	0.000314044	0.00117624
210	6	ME6	161	5946	80	18548	HPA:0040081	bone marrow; hematopoietic cells[≥Low]	0.00037083	0.00136413
211	6	ME6	161	5946	80	18548	HPA:0040000	bone marrow	0.00037083	0.00134019
212	6	ME6	161	6590	86	18548	HPA:0050000	breast	0.0003859	0.00137061
213	6	ME6	161	6807	88	18548	HPA:0060000	bronchus	0.000386688	0.00135013
214	6	ME6	161	6807	88	18548	HPA:0060101	bronchus; respiratory epithelial cells[≥Low]	0.000386688	0.00132763
215	6	ME6	161	6813	88	18548	HPA:0020051	adrenal gland; glandular cells[≥Low]	0.000403184	0.00136157
216	6	ME6	161	6818	88	18548	HPA:0020000	adrenal gland	0.000417439	0.00138697
217	6	ME6	161	6820	88	18548	HPA:0210051	fallopian tube; glandular cells[≥Low]	0.000423274	0.00138404
218	6	ME6	161	6820	88	18548	HPA:0210000	fallopian tube	0.000423274	0.00136241
219	6	ME6	161	6504	85	18548	HPA:0090000	cerebellum	0.000449475	0.00142449
220	6	ME6	161	5249	73	18548	HPA:0110051	cervix, uterine; glandular cells[≥Low]	0.000451424	0.00140899
221	6	ME6	161	5877	79	18548	HPA:0130052	colon; glandular cells[≥Medium]	0.000481232	0.00147961
222	6	ME6	161	6326	83	18548	HPA:0350471	pancreas; exocrine glandular cells[≥Low]	0.000579641	0.00175597
223	6	ME6	161	5496	75	18548	HPA:0210052	fallopian tube; glandular cells[≥Medium]	0.00061862	0.0018469
224	6	ME6	161	7214	91	18548	HPA:0270361	kidney; cells in tubules[≥Low]	0.000657648	0.00193536
225	6	ME6	161	6031	80	18548	HPA:0480052	small intestine; glandular cells[≥Medium]	0.000683065	0.00198185
226	6	ME6	161	6356	83	18548	HPA:0110000	cervix, uterine	0.000714474	0.00204419
227	6	ME6	161	4617	66	18548	HPA:0190222	esophagus; squamous epithelial cells[≥Medium]	0.000775076	0.0021872
228	6	ME6	161	4627	66	18548	HPA:0050052	breast; glandular cells[≥Medium]	0.000837732	0.00233207
229	6	ME6	161	6071	80	18548	HPA:0150052	duodenum; glandular cells[≥Medium]	0.000904452	0.00248423
230	6	ME6	161	5460	74	18548	HPA:0600431	tonsil; germinal center cells[≥Low]	0.00100724	0.00273016
231	6	ME6	161	5672	76	18548	HPA:0090161	cerebellum; Purkinje cells[≥Low]	0.00104377	0.00279242
232	6	ME6	161	5376	73	18548	HPA:0320102	nasopharynx; respiratory epithelial cells[≥Medium]	0.00115369	0.00304692
318	6	ME6	161	11499	132	18548	TF:M02065	Factor: ER81; motif: RCCGGAARYN	0.00133313	0.00347627
233	6	ME6	161	5933	78	18548	HPA:0270362	kidney; cells in tubules[≥Medium]	0.00149725	0.00385543
234	6	ME6	161	3364	52	18548	HPA:0110222	cervix, uterine; squamous epithelial cells[≥Medium]	0.00160184	0.00407381
235	6	ME6	161	6802	86	18548	HPA:0380000	placenta	0.00162568	0.00408402
236	6	ME6	161	6275	81	18548	HPA:0420051	salivary gland; glandular cells[≥Low]	0.00176144	0.00437176
237	6	ME6	161	6275	81	18548	HPA:0420000	salivary gland	0.00176144	0.00431972
238	6	ME6	161	6598	84	18548	HPA:0320000	nasopharynx	0.00177032	0.00429043
239	6	ME6	161	6598	84	18548	HPA:0320101	nasopharynx; respiratory epithelial cells[≥Low]	0.00177032	0.00424055
319	6	ME6	161	15420	156	18548	TF:M08526	Factor: E2F-3:HES-7; motif: NNNSGCGCSNNNNNCRCGYGNN	0.00189862	0.00449558
320	6	ME6	161	14850	153	18548	TF:M10438	Factor: ZF5; motif: GGSGCGCGS	0.00223047	0.00522134
240	6	ME6	161	6530	83	18548	HPA:0590051	thyroid gland; glandular cells[≥Low]	0.00229847	0.00532006
241	6	ME6	161	6530	83	18548	HPA:0590000	thyroid gland	0.00229847	0.00526095
242	6	ME6	161	5381	72	18548	HPA:0030052	appendix; glandular cells[≥Medium]	0.0024707	0.00559301
243	6	ME6	161	7425	91	18548	HPA:0270000	kidney	0.00257063	0.00575597
244	6	ME6	161	6334	81	18548	HPA:0380521	placenta; trophoblastic cells[≥Low]	0.00259966	0.0057584
245	6	ME6	161	3708	55	18548	HPA:0160251	endometrium 1; cells in endometrial stroma[≥Low]	0.00269709	0.00591064
246	6	ME6	161	3710	55	18548	HPA:0600432	tonsil; germinal center cells[≥Medium]	0.00274086	0.00594333
321	6	ME6	161	13683	146	18548	TF:M10438_1	Factor: ZF5; motif: GGSGCGCGS; match class: 1	0.00303681	0.00651648
247	6	ME6	161	5727	75	18548	HPA:0550052	stomach 2; glandular cells[≥Medium]	0.00312626	0.00663927
322	6	ME6	161	14901	153	18548	TF:M11529	Factor: E2F-2; motif: GCGCGCGCNCS	0.00339565	0.0071378
312	6	ME6	161	23	4	18548	KEGG:03430	Mismatch repair	0.00353051	0.00734631
248	6	ME6	161	4730	65	18548	HPA:0270351	kidney; cells in glomeruli[≥Low]	0.00378174	0.00779038
249	6	ME6	161	3657	54	18548	HPA:0340461	ovary; ovarian stroma cells[≥Low]	0.00383594	0.00782379
323	6	ME6	161	9561	116	18548	TF:M00736	Factor: E2F-1:DP-1; motif: TTTCSCGC	0.00395362	0.00798476
250	6	ME6	161	6400	81	18548	HPA:0080000	caudate	0.00397685	0.0079537
251	6	ME6	161	1794	33	18548	HPA:0290392	liver; bile duct cells[≥Medium]	0.00401419	0.00795119
252	6	ME6	161	2928	46	18548	HPA:0030072	appendix; lymphoid tissue[≥Medium]	0.00434121	0.00851703
253	6	ME6	161	4654	64	18548	HPA:0310431	lymph node; germinal center cells[≥Low]	0.00449176	0.00872927
324	6	ME6	161	13419	144	18548	TF:M07206	Factor: E2F-1; motif: NGGGCGGGARV	0.00456499	0.00878867
254	6	ME6	161	5795	75	18548	HPA:0540052	stomach 1; glandular cells[≥Medium]	0.00489521	0.00933716
255	6	ME6	161	4667	64	18548	HPA:0090181	cerebellum; cells in granular layer[≥Low]	0.00492484	0.0093075
256	6	ME6	161	6115	78	18548	HPA:0390051	prostate; glandular cells[≥Low]	0.0049894	0.00934379
257	6	ME6	161	6115	78	18548	HPA:0390000	prostate	0.0049894	0.00925961
258	6	ME6	161	4176	59	18548	HPA:0080121	caudate; glial cells[≥Low]	0.00507715	0.00933834
259	6	ME6	161	4977	67	18548	HPA:0110221	cervix, uterine; squamous epithelial cells[≥Low]	0.00518248	0.0094477
260	6	ME6	161	2596	42	18548	HPA:0500701	soft tissue 1; peripheral nerve[≥Low]	0.00555541	0.0100387
314	6	ME6	161	592	17	18548	REAC:R-HSA-1640170	Cell Cycle	0.00596244	0.0106805
325	6	ME6	161	2747	50	18548	TF:M10939	Factor: CHX10; motif: NTCRTTAN	0.00616361	0.0109457
326	6	ME6	161	2747	50	18548	TF:M10936	Factor: CHX10; motif: NTCRTTAN	0.00616361	0.0108522
327	6	ME6	161	2747	50	18548	TF:M10942	Factor: VSX1; motif: NTCRTTAN	0.00616361	0.0107602
328	6	ME6	161	2747	50	18548	TF:M10563	Factor: Msx-1; motif: NTCRTTAN	0.00616361	0.0106698
329	6	ME6	161	2747	50	18548	TF:M10945	Factor: VSX1; motif: NTCRTTAN	0.00616361	0.0105809
330	6	ME6	161	2747	50	18548	TF:M10747	Factor: GSH2; motif: NTCRTTAN	0.00616361	0.0104934
331	6	ME6	161	2747	50	18548	TF:M10874	Factor: alx3; motif: NKCRTTAN	0.00616361	0.0104074
261	6	ME6	161	7459	90	18548	HPA:0100000	cerebral cortex	0.00623286	0.0104388
262	6	ME6	161	636	17	18548	HPA:0100123	cerebral cortex; glial cells[High]	0.00632073	0.0105006
332	6	ME6	161	12276	136	18548	TF:M11531	Factor: E2F-2; motif: GCGCGCGCGYW	0.0065532	0.0107997
263	6	ME6	161	6266	79	18548	HPA:0250000	hippocampus	0.00659736	0.0107862
264	6	ME6	161	4410	61	18548	HPA:0470682	skin 2; epidermal cells[≥Medium]	0.00663287	0.0107588
265	6	ME6	161	6829	84	18548	HPA:0570731	testis; Leydig cells[≥Low]	0.00756784	0.0121795
266	6	ME6	161	2724	43	18548	HPA:0270352	kidney; cells in glomeruli[≥Medium]	0.00784207	0.012523
267	6	ME6	161	5253	69	18548	HPA:0050091	breast; myoepithelial cells[≥Low]	0.00835853	0.0132451
333	6	ME6	161	9542	115	18548	TF:M00740	Factor: Rb:E2F-1:DP-1; motif: TTTSGCGC	0.00841185	0.0132278
268	6	ME6	161	4653	63	18548	HPA:0160052	endometrium 1; glandular cells[≥Medium]	0.00896846	0.0139962
269	6	ME6	161	4770	64	18548	HPA:0510000	soft tissue 2	0.0100099	0.015504
270	6	ME6	161	6129	77	18548	HPA:0600221	tonsil; squamous epithelial cells[≥Low]	0.0105817	0.0162673
271	6	ME6	161	1242	25	18548	HPA:0500702	soft tissue 1; peripheral nerve[≥Medium]	0.011032	0.016834
272	6	ME6	161	4786	64	18548	HPA:0350472	pancreas; exocrine glandular cells[≥Medium]	0.0111408	0.016875
273	6	ME6	161	5199	68	18548	HPA:0180052	epididymis; glandular cells[≥Medium]	0.0114867	0.017272
274	6	ME6	161	5001	66	18548	HPA:0490691	smooth muscle; smooth muscle cells[≥Low]	0.0120287	0.0179559
275	6	ME6	161	5001	66	18548	HPA:0490000	smooth muscle	0.0120287	0.0178267
276	6	ME6	161	1984	34	18548	HPA:0060103	bronchus; respiratory epithelial cells[High]	0.0124275	0.0182862
277	6	ME6	161	5974	75	18548	HPA:0310000	lymph node	0.0150206	0.021945
278	6	ME6	161	5037	66	18548	HPA:0380522	placenta; trophoblastic cells[≥Medium]	0.0151804	0.0220223
279	6	ME6	161	895	20	18548	HPA:0110223	cervix, uterine; squamous epithelial cells[High]	0.0158349	0.0228111
280	6	ME6	161	5253	68	18548	HPA:0290401	liver; hepatocytes[≥Low]	0.0161951	0.023168
334	6	ME6	161	12989	140	18548	TF:M00716_1	Factor: ZF5; motif: GSGCGCGR; match class: 1	0.0169468	0.0240762
281	6	ME6	161	4749	63	18548	HPA:0430052	seminal vesicle; glandular cells[≥Medium]	0.0170121	0.0240033
282	6	ME6	161	5070	66	18548	HPA:0460671	skin 1; melanocytes[≥Low]	0.0187247	0.0262401
283	6	ME6	161	3680	52	18548	HPA:0620222	vagina; squamous epithelial cells[≥Medium]	0.0194555	0.02708
284	6	ME6	161	3019	45	18548	HPA:0310432	lymph node; germinal center cells[≥Medium]	0.0198403	0.0274302
285	6	ME6	161	4376	59	18548	HPA:0460641	skin 1; Langerhans[≥Low]	0.0206303	0.0283323
286	6	ME6	161	5405	69	18548	HPA:0440341	skeletal muscle; myocytes[≥Low]	0.0218337	0.0297864
287	6	ME6	161	5405	69	18548	HPA:0440000	skeletal muscle	0.0218337	0.0295905
288	6	ME6	161	6258	77	18548	HPA:0300411	lung; macrophages[≥Low]	0.0227799	0.030671
289	6	ME6	161	5413	69	18548	HPA:0360000	parathyroid gland	0.0229234	0.0306638
290	6	ME6	161	5413	69	18548	HPA:0360051	parathyroid gland; glandular cells[≥Low]	0.0229234	0.0304659
291	6	ME6	161	849	19	18548	HPA:0310433	lymph node; germinal center cells[High]	0.0234573	0.0309757
292	6	ME6	161	10028	110	18548	HPA:0000000	HPA root	0.0239864	0.0314726
293	6	ME6	161	4204	57	18548	HPA:0090162	cerebellum; Purkinje cells[≥Medium]	0.0247075	0.0322136
294	6	ME6	161	4505	60	18548	HPA:0100121	cerebral cortex; glial cells[≥Low]	0.0249269	0.0322952
335	6	ME6	161	8987	109	18548	TF:M00738	Factor: E2F-4:DP-1; motif: TTTSGCGC	0.02817	0.0362689
295	6	ME6	161	6732	81	18548	HPA:0300000	lung	0.0287697	0.0368109
296	6	ME6	161	5768	72	18548	HPA:0290000	liver	0.0291453	0.0370613
297	6	ME6	161	4034	55	18548	HPA:0360052	parathyroid gland; glandular cells[≥Medium]	0.0297693	0.0376226
298	6	ME6	161	1991	33	18548	HPA:0160252	endometrium 1; cells in endometrial stroma[≥Medium]	0.0305007	0.0383119
299	6	ME6	161	4546	60	18548	HPA:0600222	tonsil; squamous epithelial cells[≥Medium]	0.0324311	0.0404898
300	6	ME6	161	3178	46	18548	HPA:0170251	endometrium 2; cells in endometrial stroma[≥Low]	0.0326652	0.0405363
336	6	ME6	161	6954	91	18548	TF:M11448	Factor: Elf-1; motif: NANGCGGAAGTN	0.0334138	0.041217
313	6	ME6	161	294	11	18548	MIRNA:hsa-miR-203a-3p	hsa-miR-203a-3p	0.033827	0.0414783
301	6	ME6	161	594	15	18548	HPA:0080123	caudate; glial cells[High]	0.0340573	0.0415136
337	6	ME6	161	8905	108	18548	TF:M11381_1	Factor: ESE-1; motif: SATKGCGGATGCN; match class: 1	0.0363708	0.0440729
302	6	ME6	161	4667	61	18548	HPA:0030071	appendix; lymphoid tissue[≥Low]	0.0367293	0.044247
338	6	ME6	161	3357	55	18548	TF:M10686	Factor: HOXB7; motif: GTCRTTAN	0.0373822	0.0447717
339	6	ME6	161	4295	65	18548	TF:M00736_1	Factor: E2F-1:DP-1; motif: TTTCSCGC; match class: 1	0.0381755	0.0454576
303	6	ME6	161	4984	64	18548	HPA:0340000	ovary	0.0391739	0.0463783
304	6	ME6	161	3688	51	18548	HPA:0110052	cervix, uterine; glandular cells[≥Medium]	0.0405895	0.0477796
305	6	ME6	161	3791	52	18548	HPA:0600442	tonsil; non-germinal center cells[≥Medium]	0.0421177	0.0492969
306	6	ME6	161	4390	58	18548	HPA:0380511	placenta; decidual cells[≥Low]	0.04323	0.0503129
307	6	ME6	161	5104	65	18548	HPA:0590052	thyroid gland; glandular cells[≥Medium]	0.0433555	0.0501755
308	6	ME6	161	3313	47	18548	HPA:0350482	pancreas; islets of Langerhans[≥Medium]	0.043702	0.0502939
309	6	ME6	161	2844	42	18548	HPA:0090192	cerebellum; cells in molecular layer[≥Medium]	0.0443941	0.0508066
310	6	ME6	161	6163	75	18548	HPA:0100131	cerebral cortex; neuronal cells[≥Low]	0.0448628	0.0510593
311	6	ME6	161	1365	25	18548	HPA:0510702	soft tissue 2; peripheral nerve[≥Medium]	0.0479908	0.0543193
340	7	ME7	158	5363	76	18548	HPA:0130201	colon; endothelial cells[≥Low]	3.84711e-05	0.00792505
341	7	ME7	158	6234	84	18548	HPA:0430000	seminal vesicle	4.71718e-05	0.0048587
342	7	ME7	158	6234	84	18548	HPA:0430051	seminal vesicle; glandular cells[≥Low]	4.71718e-05	0.00323913
343	7	ME7	158	7031	91	18548	HPA:0400051	rectum; glandular cells[≥Low]	5.80266e-05	0.00298837
344	7	ME7	158	7031	91	18548	HPA:0400000	rectum	5.80266e-05	0.0023907
345	7	ME7	158	5672	78	18548	HPA:0090161	cerebellum; Purkinje cells[≥Low]	8.59633e-05	0.00295141
346	7	ME7	158	6326	84	18548	HPA:0350471	pancreas; exocrine glandular cells[≥Low]	9.48842e-05	0.00279231
347	7	ME7	158	6765	88	18548	HPA:0350000	pancreas	9.54453e-05	0.00245772
348	7	ME7	158	7104	91	18548	HPA:0480000	small intestine	9.87194e-05	0.00225958
349	7	ME7	158	7104	91	18548	HPA:0480051	small intestine; glandular cells[≥Low]	9.87194e-05	0.00203362
350	7	ME7	158	6813	88	18548	HPA:0020051	adrenal gland; glandular cells[≥Low]	0.00013521	0.00253211
351	7	ME7	158	6818	88	18548	HPA:0020000	adrenal gland	0.000140161	0.00240609
352	7	ME7	158	5381	74	18548	HPA:0030052	appendix; glandular cells[≥Medium]	0.000230195	0.00364771
353	7	ME7	158	6684	86	18548	HPA:0030051	appendix; glandular cells[≥Low]	0.000260732	0.00383648
354	7	ME7	158	7138	90	18548	HPA:0150051	duodenum; glandular cells[≥Low]	0.000276816	0.00380161
355	7	ME7	158	7138	90	18548	HPA:0150000	duodenum	0.000276816	0.00356401
356	7	ME7	158	6703	86	18548	HPA:0610831	urinary bladder; urothelial cells[≥Low]	0.000297985	0.00361087
357	7	ME7	158	6703	86	18548	HPA:0610000	urinary bladder	0.000297985	0.00341027
358	7	ME7	158	5734	77	18548	HPA:0330221	oral mucosa; squamous epithelial cells[≥Low]	0.00030669	0.00332517
359	7	ME7	158	5734	77	18548	HPA:0330000	oral mucosa	0.00030669	0.00315891
360	7	ME7	158	6163	81	18548	HPA:0100131	cerebral cortex; neuronal cells[≥Low]	0.00031021	0.00304301
361	7	ME7	158	3653	56	18548	HPA:0010000	adipose tissue	0.000389196	0.00364429
362	7	ME7	158	3653	56	18548	HPA:0010011	adipose tissue; adipocytes[≥Low]	0.000389196	0.00348584
363	7	ME7	158	5986	79	18548	HPA:0400052	rectum; glandular cells[≥Medium]	0.000407527	0.00349794
364	7	ME7	158	6979	88	18548	HPA:0550051	stomach 2; glandular cells[≥Low]	0.000432457	0.00356345
365	7	ME7	158	6979	88	18548	HPA:0550000	stomach 2	0.000432457	0.00342639
366	7	ME7	158	4546	65	18548	HPA:0600222	tonsil; squamous epithelial cells[≥Medium]	0.000441017	0.0033648
367	7	ME7	158	7097	89	18548	HPA:0030000	appendix	0.000450579	0.00331498
368	7	ME7	158	5577	75	18548	HPA:0600441	tonsil; non-germinal center cells[≥Low]	0.000456371	0.00324181
369	7	ME7	158	5070	70	18548	HPA:0460671	skin 1; melanocytes[≥Low]	0.000502647	0.00345151
370	7	ME7	158	6356	82	18548	HPA:0110000	cervix, uterine	0.000563834	0.00374677
371	7	ME7	158	7024	88	18548	HPA:0540051	stomach 1; glandular cells[≥Low]	0.000586219	0.00377378
372	7	ME7	158	7024	88	18548	HPA:0540000	stomach 1	0.000586219	0.00365943
373	7	ME7	158	7153	89	18548	HPA:0600000	tonsil	0.000655847	0.00397366
374	7	ME7	158	6400	82	18548	HPA:0080000	caudate	0.000763125	0.00449154
375	7	ME7	158	5663	75	18548	HPA:0460661	skin 1; keratinocytes[≥Low]	0.000848213	0.00485366
376	7	ME7	158	4954	68	18548	HPA:0500000	soft tissue 1	0.000981072	0.00546218
377	7	ME7	158	6113	79	18548	HPA:0190221	esophagus; squamous epithelial cells[≥Low]	0.000992847	0.00538227
378	7	ME7	158	6113	79	18548	HPA:0190000	esophagus	0.000992847	0.00524427
379	7	ME7	158	5376	72	18548	HPA:0320102	nasopharynx; respiratory epithelial cells[≥Medium]	0.00103908	0.00535128
380	7	ME7	158	6031	78	18548	HPA:0480052	small intestine; glandular cells[≥Medium]	0.00118365	0.00594712
381	7	ME7	158	6258	80	18548	HPA:0300411	lung; macrophages[≥Low]	0.00127381	0.00624776
382	7	ME7	158	6266	80	18548	HPA:0250000	hippocampus	0.00134397	0.00643858
383	7	ME7	158	6598	83	18548	HPA:0320101	nasopharynx; respiratory epithelial cells[≥Low]	0.00137945	0.00645836
384	7	ME7	158	6598	83	18548	HPA:0320000	nasopharynx	0.00137945	0.00631484
385	7	ME7	158	4204	60	18548	HPA:0090162	cerebellum; Purkinje cells[≥Medium]	0.00149928	0.00671415
386	7	ME7	158	6729	84	18548	HPA:0180051	epididymis; glandular cells[≥Low]	0.00157839	0.00691807
387	7	ME7	158	6729	84	18548	HPA:0180000	epididymis	0.00157839	0.00677394
388	7	ME7	158	6955	86	18548	HPA:0130051	colon; glandular cells[≥Low]	0.00161655	0.00679609
389	7	ME7	158	5877	76	18548	HPA:0130052	colon; glandular cells[≥Medium]	0.00178489	0.00735375
390	7	ME7	158	7425	90	18548	HPA:0270000	kidney	0.00182882	0.007387
391	7	ME7	158	5460	72	18548	HPA:0600431	tonsil; germinal center cells[≥Low]	0.00187601	0.00743191
392	7	ME7	158	7214	88	18548	HPA:0270361	kidney; cells in tubules[≥Low]	0.00201413	0.00782851
393	7	ME7	158	4456	62	18548	HPA:0460651	skin 1; fibroblasts[≥Low]	0.00223432	0.00852351
394	7	ME7	158	7459	90	18548	HPA:0100000	cerebral cortex	0.00226035	0.00846605
395	7	ME7	158	5285	70	18548	HPA:0570742	testis; cells in seminiferous ducts[≥Medium]	0.00238301	0.00876607
396	7	ME7	158	5184	69	18548	HPA:0570732	testis; Leydig cells[≥Medium]	0.00243706	0.00880761
397	7	ME7	158	4977	67	18548	HPA:0110221	cervix, uterine; squamous epithelial cells[≥Low]	0.00243819	0.00865978
398	7	ME7	158	7475	90	18548	HPA:0130000	colon	0.00249519	0.00871203
399	7	ME7	158	4984	67	18548	HPA:0340000	ovary	0.00256165	0.00879501
400	7	ME7	158	6590	82	18548	HPA:0050000	breast	0.00267032	0.0090178
401	7	ME7	158	5727	74	18548	HPA:0550052	stomach 2; glandular cells[≥Medium]	0.00273151	0.00907568
402	7	ME7	158	7043	86	18548	HPA:0220000	gallbladder	0.00281934	0.00921881
403	7	ME7	158	7043	86	18548	HPA:0220051	gallbladder; glandular cells[≥Low]	0.00281934	0.00907477
404	7	ME7	158	6834	84	18548	HPA:0570741	testis; cells in seminiferous ducts[≥Low]	0.00308068	0.00976338
405	7	ME7	158	6504	81	18548	HPA:0460000	skin 1	0.00310964	0.00970586
406	7	ME7	158	3710	54	18548	HPA:0600432	tonsil; germinal center cells[≥Medium]	0.0031167	0.0095827
407	7	ME7	158	5541	72	18548	HPA:0310441	lymph node; non-germinal center cells[≥Low]	0.00325328	0.00985552
408	7	ME7	158	5974	76	18548	HPA:0310000	lymph node	0.00339165	0.0101258
409	7	ME7	158	6299	79	18548	HPA:0170000	endometrium 2	0.00339448	0.00998947
410	7	ME7	158	6530	81	18548	HPA:0590000	thyroid gland	0.00366397	0.0106307
411	7	ME7	158	6530	81	18548	HPA:0590051	thyroid gland; glandular cells[≥Low]	0.00366397	0.010483
412	7	ME7	158	3364	50	18548	HPA:0110222	cervix, uterine; squamous epithelial cells[≥Medium]	0.00422409	0.01192
413	7	ME7	158	6120	77	18548	HPA:0170051	endometrium 2; glandular cells[≥Low]	0.00433056	0.0120553
414	7	ME7	158	6230	78	18548	HPA:0050051	breast; glandular cells[≥Low]	0.00437137	0.0120067
415	7	ME7	158	5496	71	18548	HPA:0210052	fallopian tube; glandular cells[≥Medium]	0.00486264	0.0131803
416	7	ME7	158	3869	55	18548	HPA:0250132	hippocampus; neuronal cells[≥Medium]	0.00501504	0.0134169
417	7	ME7	158	5933	75	18548	HPA:0270362	kidney; cells in tubules[≥Medium]	0.00520235	0.0137395
418	7	ME7	158	6820	83	18548	HPA:0210051	fallopian tube; glandular cells[≥Low]	0.00560158	0.0146066
419	7	ME7	158	6820	83	18548	HPA:0210000	fallopian tube	0.00560158	0.0144241
420	7	ME7	158	7844	92	18548	HPA:0570000	testis	0.00576979	0.0146738
421	7	ME7	158	6275	78	18548	HPA:0420051	salivary gland; glandular cells[≥Low]	0.0057933	0.0145539
422	7	ME7	158	6275	78	18548	HPA:0420000	salivary gland	0.0057933	0.0143786
423	7	ME7	158	5736	73	18548	HPA:0250131	hippocampus; neuronal cells[≥Low]	0.00581096	0.0142507
424	7	ME7	158	6829	83	18548	HPA:0570731	testis; Leydig cells[≥Low]	0.00591482	0.0143347
425	7	ME7	158	6504	80	18548	HPA:0090000	cerebellum	0.00616306	0.0147627
426	7	ME7	158	6732	82	18548	HPA:0300000	lung	0.00643815	0.0152443
427	7	ME7	158	4617	62	18548	HPA:0190222	esophagus; squamous epithelial cells[≥Medium]	0.00706115	0.0165295
428	7	ME7	158	5454	70	18548	HPA:0610832	urinary bladder; urothelial cells[≥Medium]	0.00735292	0.0170191
429	7	ME7	158	5682	72	18548	HPA:0080131	caudate; neuronal cells[≥Low]	0.00812016	0.0185861
430	7	ME7	158	6115	76	18548	HPA:0390000	prostate	0.00825707	0.0186918
431	7	ME7	158	6115	76	18548	HPA:0390051	prostate; glandular cells[≥Low]	0.00825707	0.0184887
432	7	ME7	158	5795	73	18548	HPA:0540052	stomach 1; glandular cells[≥Medium]	0.00843487	0.0186837
433	7	ME7	158	6129	76	18548	HPA:0600221	tonsil; squamous epithelial cells[≥Low]	0.008995	0.0197125
434	7	ME7	158	5179	67	18548	HPA:0350481	pancreas; islets of Langerhans[≥Low]	0.00954537	0.0206984
435	7	ME7	158	6802	82	18548	HPA:0380000	placenta	0.00976634	0.0209569
436	7	ME7	158	4667	62	18548	HPA:0030071	appendix; lymphoid tissue[≥Low]	0.00991504	0.0210567
437	7	ME7	158	4770	63	18548	HPA:0510000	soft tissue 2	0.0099368	0.0208876
438	7	ME7	158	6807	82	18548	HPA:0060000	bronchus	0.0100571	0.0209269
439	7	ME7	158	6807	82	18548	HPA:0060101	bronchus; respiratory epithelial cells[≥Low]	0.0100571	0.0207177
440	7	ME7	158	3970	55	18548	HPA:0240342	heart muscle; myocytes[≥Medium]	0.0105388	0.021495
441	7	ME7	158	5199	67	18548	HPA:0180052	epididymis; glandular cells[≥Medium]	0.0108538	0.0219204
442	7	ME7	158	3680	52	18548	HPA:0620222	vagina; squamous epithelial cells[≥Medium]	0.0109599	0.0219198
443	7	ME7	158	5946	74	18548	HPA:0040081	bone marrow; hematopoietic cells[≥Low]	0.0110256	0.0218391
444	7	ME7	158	5946	74	18548	HPA:0040000	bone marrow	0.0110256	0.0216311
445	7	ME7	158	5104	66	18548	HPA:0590052	thyroid gland; glandular cells[≥Medium]	0.0115441	0.0224347
446	7	ME7	158	6071	75	18548	HPA:0150052	duodenum; glandular cells[≥Medium]	0.0122083	0.0235039
447	7	ME7	158	4505	60	18548	HPA:0100121	cerebral cortex; glial cells[≥Low]	0.0131651	0.0251112
448	7	ME7	158	6197	76	18548	HPA:0470000	skin 2	0.0135382	0.0255859
449	7	ME7	158	6197	76	18548	HPA:0470681	skin 2; epidermal cells[≥Low]	0.0135382	0.0253533
450	7	ME7	158	5253	67	18548	HPA:0050091	breast; myoepithelial cells[≥Low]	0.0152643	0.0283283
451	7	ME7	158	4434	59	18548	HPA:0170052	endometrium 2; glandular cells[≥Medium]	0.0161668	0.0297353
452	7	ME7	158	1461	27	18548	HPA:0190223	esophagus; squamous epithelial cells[High]	0.0161784	0.0294933
453	7	ME7	158	5490	69	18548	HPA:0020052	adrenal gland; glandular cells[≥Medium]	0.0178592	0.0322718
454	7	ME7	158	1813	31	18548	HPA:0610833	urinary bladder; urothelial cells[High]	0.0194471	0.0348357
455	7	ME7	158	5400	68	18548	HPA:0530000	spleen	0.0196955	0.0349765
456	7	ME7	158	5508	69	18548	HPA:0620000	vagina	0.0199143	0.0350628
457	7	ME7	158	5508	69	18548	HPA:0620221	vagina; squamous epithelial cells[≥Low]	0.0199143	0.0347656
458	7	ME7	158	4786	62	18548	HPA:0350472	pancreas; exocrine glandular cells[≥Medium]	0.0215246	0.037261
459	7	ME7	158	6059	74	18548	HPA:0220052	gallbladder; glandular cells[≥Medium]	0.0215791	0.0370442
460	7	ME7	158	2724	41	18548	HPA:0270352	kidney; cells in glomeruli[≥Medium]	0.0224943	0.0382961
477	7	ME7	158	248	9	18548	KEGG:05020	Prion disease	0.023214	0.0391975
461	7	ME7	158	3985	54	18548	HPA:0330222	oral mucosa; squamous epithelial cells[≥Medium]	0.0234139	0.0392135
462	7	ME7	158	3114	45	18548	HPA:0460652	skin 1; fibroblasts[≥Medium]	0.0249245	0.0414068
463	7	ME7	158	6422	77	18548	HPA:0160000	endometrium 1	0.0263766	0.0434687
464	7	ME7	158	3910	53	18548	HPA:0500651	soft tissue 1; fibroblasts[≥Low]	0.0277044	0.0452946
465	7	ME7	158	5249	66	18548	HPA:0110051	cervix, uterine; glandular cells[≥Low]	0.0283738	0.0460237
466	7	ME7	158	4730	61	18548	HPA:0270351	kidney; cells in glomeruli[≥Low]	0.028994	0.0466622
467	7	ME7	158	6334	76	18548	HPA:0380521	placenta; trophoblastic cells[≥Low]	0.0298145	0.0476107
468	7	ME7	158	3627	50	18548	HPA:0460662	skin 1; keratinocytes[≥Medium]	0.0305505	0.0484109
469	7	ME7	158	4566	59	18548	HPA:0100132	cerebral cortex; neuronal cells[≥Medium]	0.0377369	0.0593419
470	7	ME7	158	5405	67	18548	HPA:0440000	skeletal muscle	0.0381228	0.0594946
471	7	ME7	158	5405	67	18548	HPA:0440341	skeletal muscle; myocytes[≥Low]	0.0381228	0.0590473
472	7	ME7	158	5413	67	18548	HPA:0360000	parathyroid gland	0.039933	0.0613896
473	7	ME7	158	5413	67	18548	HPA:0360051	parathyroid gland; glandular cells[≥Low]	0.039933	0.0609349
474	7	ME7	158	4376	57	18548	HPA:0460641	skin 1; Langerhans[≥Low]	0.0414813	0.062832
475	7	ME7	158	4707	60	18548	HPA:0300421	lung; pneumocytes[≥Low]	0.0475099	0.0714383
476	7	ME7	158	3799	51	18548	HPA:0510651	soft tissue 2; fibroblasts[≥Low]	0.0499775	0.074604
509	12	ME12	89	161	8	18548	KEGG:04141	Protein processing in endoplasmic reticulum	7.74589e-05	0.00441516
478	12	ME12	89	4617	41	18548	HPA:0190222	esophagus; squamous epithelial cells[≥Medium]	0.00163702	0.046655
479	12	ME12	89	1199	18	18548	HPA:0390053	prostate; glandular cells[High]	0.00188081	0.0357354
480	12	ME12	89	3680	35	18548	HPA:0620222	vagina; squamous epithelial cells[≥Medium]	0.00254947	0.0363299
481	12	ME12	89	6590	51	18548	HPA:0050000	breast	0.00320582	0.0365463
482	12	ME12	89	5508	45	18548	HPA:0620221	vagina; squamous epithelial cells[≥Low]	0.00413468	0.0392795
483	12	ME12	89	5508	45	18548	HPA:0620000	vagina	0.00413468	0.0336681
484	12	ME12	89	6113	48	18548	HPA:0190221	esophagus; squamous epithelial cells[≥Low]	0.00512774	0.0365352
485	12	ME12	89	6113	48	18548	HPA:0190000	esophagus	0.00512774	0.0324757
486	12	ME12	89	3364	32	18548	HPA:0110222	cervix, uterine; squamous epithelial cells[≥Medium]	0.00720577	0.0410729
487	12	ME12	89	6197	48	18548	HPA:0470681	skin 2; epidermal cells[≥Low]	0.00759249	0.0393429
488	12	ME12	89	6197	48	18548	HPA:0470000	skin 2	0.00759249	0.0360643
510	12	ME12	89	31	4	18548	MIRNA:hsa-miR-325	hsa-miR-325	0.00784119	0.0343806
511	12	ME12	89	387	10	18548	MIRNA:hsa-miR-4668-5p	hsa-miR-4668-5p	0.00907977	0.0369677
489	12	ME12	89	5400	43	18548	HPA:0530000	spleen	0.0144762	0.0550096
490	12	ME12	89	3985	35	18548	HPA:0330222	oral mucosa; squamous epithelial cells[≥Medium]	0.0144857	0.0516054
491	12	ME12	89	1813	21	18548	HPA:0610833	urinary bladder; urothelial cells[High]	0.0153566	0.0514897
492	12	ME12	89	4977	40	18548	HPA:0110221	cervix, uterine; squamous epithelial cells[≥Low]	0.0257083	0.0814095
493	12	ME12	89	5363	42	18548	HPA:0130201	colon; endothelial cells[≥Low]	0.0283477	0.0850432
494	12	ME12	89	6129	46	18548	HPA:0600221	tonsil; squamous epithelial cells[≥Low]	0.0304242	0.086709
495	12	ME12	89	6729	49	18548	HPA:0180000	epididymis	0.0330684	0.0897571
496	12	ME12	89	6729	49	18548	HPA:0180051	epididymis; glandular cells[≥Low]	0.0330684	0.0856772
497	12	ME12	89	5405	42	18548	HPA:0440000	skeletal muscle	0.0341654	0.0846707
498	12	ME12	89	5405	42	18548	HPA:0440341	skeletal muscle; myocytes[≥Low]	0.0341654	0.0811427
499	12	ME12	89	4862	39	18548	HPA:0530711	spleen; cells in red pulp[≥Low]	0.0347318	0.0791885
500	12	ME12	89	987	14	18548	HPA:0620223	vagina; squamous epithelial cells[High]	0.035555	0.0779476
501	12	ME12	89	7153	51	18548	HPA:0600000	tonsil	0.0371362	0.0783986
502	12	ME12	89	4546	37	18548	HPA:0600222	tonsil; squamous epithelial cells[≥Medium]	0.0419678	0.0854345
503	12	ME12	89	6807	49	18548	HPA:0060000	bronchus	0.045321	0.0890793
504	12	ME12	89	6807	49	18548	HPA:0060101	bronchus; respiratory epithelial cells[≥Low]	0.045321	0.08611
505	12	ME12	89	6230	46	18548	HPA:0050051	breast; glandular cells[≥Low]	0.0463655	0.0852528
506	12	ME12	89	6813	49	18548	HPA:0020051	adrenal gland; glandular cells[≥Low]	0.046418	0.0826821
507	12	ME12	89	6818	49	18548	HPA:0020000	adrenal gland	0.0473507	0.0817876
508	12	ME12	89	6829	49	18548	HPA:0570731	testis; Leydig cells[≥Low]	0.0494635	0.0829241
512	14	ME14	78	1132	17	18548	GO:0002252	immune effector process	0.00908261	0.0147917
515	14	ME14	78	4449	34	18548	HPA:0300412	lung; macrophages[≥Medium]	0.0149241	0.0236298
513	14	ME14	78	742	13	18548	GO:0002443	leukocyte mediated immunity	0.0302006	0.0465252
516	14	ME14	78	448	9	18548	REAC:R-HSA-6798695	Neutrophil degranulation	0.0349621	0.0524431
517	14	ME14	78	1957	20	18548	REAC:R-HSA-168256	Immune System	0.0411578	0.0601537
514	14	ME14	78	2	2	18548	GO:0002728	negative regulation of natural killer cell cytokine production	0.043647	0.062197
531	15	ME15	67	57	5	18548	KEGG:04612	Antigen processing and presentation	0.00012962	0.00738835
532	15	ME15	67	28	4	18548	KEGG:05310	Asthma	0.000202049	0.00575841
519	15	ME15	67	22	5	18548	GO:0042611	MHC protein complex	0.000663275	0.0126022
533	15	ME15	67	83	5	18548	KEGG:05150	Staphylococcus aureus infection	0.000836061	0.0119139
521	15	ME15	67	1207	19	18548	GO:0044877	protein-containing complex binding	0.00148888	0.0169733
545	15	ME15	67	87	5	18548	WP:WP2328	Allograft Rejection	0.00170293	0.0161778
534	15	ME15	67	101	5	18548	KEGG:05145	Toxoplasmosis	0.00216948	0.0176657
522	15	ME15	67	4654	33	18548	HPA:0310431	lymph node; germinal center cells[≥Low]	0.00221913	0.0158113
523	15	ME15	67	849	12	18548	HPA:0310433	lymph node; germinal center cells[High]	0.00604995	0.0383163
524	15	ME15	67	4449	31	18548	HPA:0300412	lung; macrophages[≥Medium]	0.00718179	0.0409362
520	15	ME15	67	14	4	18548	GO:0042613	MHC class II protein complex	0.00757273	0.0392405
535	15	ME15	67	70	4	18548	KEGG:05140	Leishmaniasis	0.0080736	0.0383496
525	15	ME15	67	2838	23	18548	HPA:0530712	spleen; cells in red pulp[≥Medium]	0.0118508	0.0519612
536	15	ME15	67	145	5	18548	KEGG:04514	Cell adhesion molecules	0.0120751	0.0491628
537	15	ME15	67	33	3	18548	KEGG:05332	Graft-versus-host disease	0.0154098	0.0585573
538	15	ME15	67	84	4	18548	KEGG:05323	Rheumatoid arthritis	0.0163581	0.0582756
539	15	ME15	67	35	3	18548	KEGG:05330	Allograft rejection	0.0183904	0.0616618
526	15	ME15	67	4667	31	18548	HPA:0030071	appendix; lymphoid tissue[≥Low]	0.0187511	0.0593784
527	15	ME15	67	7153	41	18548	HPA:0600000	tonsil	0.0189152	0.0567456
540	15	ME15	67	475	8	18548	KEGG:05168	Herpes simplex virus 1 infection	0.0204933	0.0584058
541	15	ME15	67	92	4	18548	KEGG:04640	Hematopoietic cell lineage	0.0231813	0.0629208
542	15	ME15	67	170	5	18548	KEGG:05152	Tuberculosis	0.0252155	0.0653311
543	15	ME15	67	40	3	18548	KEGG:04940	Type I diabetes mellitus	0.0274053	0.0679176
528	15	ME15	67	3633	26	18548	HPA:0310442	lymph node; non-germinal center cells[≥Medium]	0.0276297	0.0656205
518	15	ME15	67	1352	16	18548	GO:0001775	cell activation	0.0373243	0.0850995
529	15	ME15	67	735	10	18548	HPA:0030073	appendix; lymphoid tissue[High]	0.0379457	0.0831886
544	15	ME15	67	45	3	18548	KEGG:04672	Intestinal immune network for IgA production	0.0388564	0.0820301
530	15	ME15	67	4862	31	18548	HPA:0530711	spleen; cells in red pulp[≥Low]	0.0415099	0.0845022
553	18	ME18	60	2928	31	18548	HPA:0030072	appendix; lymphoid tissue[≥Medium]	1.64251e-08	3.38357e-06
554	18	ME18	60	3710	33	18548	HPA:0600432	tonsil; germinal center cells[≥Medium]	2.88684e-07	2.97344e-05
555	18	ME18	60	5460	39	18548	HPA:0600431	tonsil; germinal center cells[≥Low]	1.67277e-06	0.000114864
556	18	ME18	60	3019	28	18548	HPA:0310432	lymph node; germinal center cells[≥Medium]	4.78905e-06	0.000246636
557	18	ME18	60	4654	35	18548	HPA:0310431	lymph node; germinal center cells[≥Low]	6.08987e-06	0.000250903
558	18	ME18	60	3791	31	18548	HPA:0600442	tonsil; non-germinal center cells[≥Medium]	1.0603e-05	0.000364037
559	18	ME18	60	4667	34	18548	HPA:0030071	appendix; lymphoid tissue[≥Low]	2.69895e-05	0.000794261
560	18	ME18	60	6059	39	18548	HPA:0220052	gallbladder; glandular cells[≥Medium]	3.83754e-05	0.000988167
561	18	ME18	60	2937	26	18548	HPA:0460642	skin 1; Langerhans[≥Medium]	5.18479e-05	0.00118674
562	18	ME18	60	5877	38	18548	HPA:0130052	colon; glandular cells[≥Medium]	6.11164e-05	0.001259
563	18	ME18	60	3633	29	18548	HPA:0310442	lymph node; non-germinal center cells[≥Medium]	6.70767e-05	0.00125616
564	18	ME18	60	2580	24	18548	HPA:0220053	gallbladder; glandular cells[High]	7.56349e-05	0.0012984
565	18	ME18	60	5381	36	18548	HPA:0030052	appendix; glandular cells[≥Medium]	7.64037e-05	0.0012107
566	18	ME18	60	5933	38	18548	HPA:0270362	kidney; cells in tubules[≥Medium]	7.9953e-05	0.00117645
567	18	ME18	60	4376	32	18548	HPA:0460641	skin 1; Langerhans[≥Low]	8.22868e-05	0.00113007
568	18	ME18	60	895	14	18548	HPA:0110223	cervix, uterine; squamous epithelial cells[High]	9.94667e-05	0.00128063
569	18	ME18	60	5179	35	18548	HPA:0350481	pancreas; islets of Langerhans[≥Low]	0.000103834	0.00125823
570	18	ME18	60	5496	36	18548	HPA:0210052	fallopian tube; glandular cells[≥Medium]	0.000134208	0.00153593
571	18	ME18	60	4984	34	18548	HPA:0340000	ovary	0.000143441	0.00155521
572	18	ME18	60	7043	41	18548	HPA:0220051	gallbladder; glandular cells[≥Low]	0.000241109	0.00248342
573	18	ME18	60	7043	41	18548	HPA:0220000	gallbladder	0.000241109	0.00236517
552	18	ME18	60	1523	21	18548	GO:0003723	RNA binding	0.00024432	0.00228772
574	18	ME18	60	6197	38	18548	HPA:0470000	skin 2	0.000269893	0.0024173
575	18	ME18	60	6197	38	18548	HPA:0470681	skin 2; epidermal cells[≥Low]	0.000269893	0.00231658
576	18	ME18	60	3657	28	18548	HPA:0340461	ovary; ovarian stroma cells[≥Low]	0.000293969	0.00242231
577	18	ME18	60	5946	37	18548	HPA:0040000	bone marrow	0.000306806	0.00243085
578	18	ME18	60	5946	37	18548	HPA:0040081	bone marrow; hematopoietic cells[≥Low]	0.000306806	0.00234082
579	18	ME18	60	1813	19	18548	HPA:0610833	urinary bladder; urothelial cells[High]	0.000323737	0.00238178
580	18	ME18	60	4390	31	18548	HPA:0380511	placenta; decidual cells[≥Low]	0.000325111	0.00230941
581	18	ME18	60	6530	39	18548	HPA:0590000	thyroid gland	0.00033266	0.00228427
582	18	ME18	60	6530	39	18548	HPA:0590051	thyroid gland; glandular cells[≥Low]	0.00033266	0.00221058
583	18	ME18	60	5974	37	18548	HPA:0310000	lymph node	0.000347915	0.0022397
584	18	ME18	60	5986	37	18548	HPA:0400052	rectum; glandular cells[≥Medium]	0.000367075	0.00229144
585	18	ME18	60	3029	25	18548	HPA:0090182	cerebellum; cells in granular layer[≥Medium]	0.000375298	0.00227386
586	18	ME18	60	3481	27	18548	HPA:0460672	skin 1; melanocytes[≥Medium]	0.000396124	0.00233147
587	18	ME18	60	5199	34	18548	HPA:0180052	epididymis; glandular cells[≥Medium]	0.000408324	0.00233652
546	18	ME18	60	464	11	18548	GO:0006397	mRNA processing	0.000448366	0.00249631
588	18	ME18	60	3985	29	18548	HPA:0330222	oral mucosa; squamous epithelial cells[≥Medium]	0.000491024	0.00266187
589	18	ME18	60	5508	35	18548	HPA:0620221	vagina; squamous epithelial cells[≥Low]	0.000499446	0.0026381
590	18	ME18	60	5508	35	18548	HPA:0620000	vagina	0.000499446	0.00257214
591	18	ME18	60	6955	40	18548	HPA:0130051	colon; glandular cells[≥Low]	0.00058213	0.00292485
592	18	ME18	60	6684	39	18548	HPA:0030051	appendix; glandular cells[≥Low]	0.000640036	0.00313922
593	18	ME18	60	6979	40	18548	HPA:0550000	stomach 2	0.000642594	0.00307848
594	18	ME18	60	6979	40	18548	HPA:0550051	stomach 2; glandular cells[≥Low]	0.000642594	0.00300851
595	18	ME18	60	5577	35	18548	HPA:0600441	tonsil; non-germinal center cells[≥Low]	0.000681817	0.00312121
596	18	ME18	60	3364	26	18548	HPA:0110222	cervix, uterine; squamous epithelial cells[≥Medium]	0.000736153	0.00329668
597	18	ME18	60	5070	33	18548	HPA:0460671	skin 1; melanocytes[≥Low]	0.000757975	0.00332219
598	18	ME18	60	6732	39	18548	HPA:0300000	lung	0.000781	0.00335179
547	18	ME18	60	861	14	18548	GO:0006396	RNA processing	0.000849491	0.00357133
749	18	ME18	60	592	11	18548	REAC:R-HSA-8953854	Metabolism of RNA	0.000858145	0.00353556
599	18	ME18	60	5363	34	18548	HPA:0130201	colon; endothelial cells[≥Low]	0.00086836	0.00350749
600	18	ME18	60	5104	33	18548	HPA:0590052	thyroid gland; glandular cells[≥Medium]	0.000886538	0.00351206
601	18	ME18	60	6765	39	18548	HPA:0350000	pancreas	0.000894346	0.00347614
602	18	ME18	60	4617	31	18548	HPA:0190222	esophagus; squamous epithelial cells[≥Medium]	0.00100084	0.00381804
603	18	ME18	60	7097	40	18548	HPA:0030000	appendix	0.00103633	0.00388152
604	18	ME18	60	6802	39	18548	HPA:0380000	placenta	0.00103978	0.00382489
605	18	ME18	60	7104	40	18548	HPA:0480051	small intestine; glandular cells[≥Low]	0.00106569	0.00385145
606	18	ME18	60	7104	40	18548	HPA:0480000	small intestine	0.00106569	0.00378505
607	18	ME18	60	6813	39	18548	HPA:0020051	adrenal gland; glandular cells[≥Low]	0.00108713	0.00379573
608	18	ME18	60	6818	39	18548	HPA:0020000	adrenal gland	0.00110931	0.00380865
609	18	ME18	60	6820	39	18548	HPA:0210051	fallopian tube; glandular cells[≥Low]	0.00111831	0.00377658
610	18	ME18	60	6820	39	18548	HPA:0210000	fallopian tube	0.00111831	0.00371567
611	18	ME18	60	7425	41	18548	HPA:0270000	kidney	0.00114982	0.00375973
548	18	ME18	60	405	10	18548	GO:0008380	RNA splicing	0.00116274	0.00374258
612	18	ME18	60	6258	37	18548	HPA:0300411	lung; macrophages[≥Low]	0.00118422	0.00375306
613	18	ME18	60	4653	31	18548	HPA:0160052	endometrium 1; glandular cells[≥Medium]	0.00118704	0.003705
614	18	ME18	60	7138	40	18548	HPA:0150000	duodenum	0.00121981	0.00375047
615	18	ME18	60	7138	40	18548	HPA:0150051	duodenum; glandular cells[≥Low]	0.00121981	0.00369531
616	18	ME18	60	4410	30	18548	HPA:0470682	skin 2; epidermal cells[≥Medium]	0.00122981	0.0036716
617	18	ME18	60	7153	40	18548	HPA:0600000	tonsil	0.00129427	0.00380886
618	18	ME18	60	5454	34	18548	HPA:0610832	urinary bladder; urothelial cells[≥Medium]	0.00129972	0.00377103
619	18	ME18	60	5734	35	18548	HPA:0330000	oral mucosa	0.00135409	0.00387421
620	18	ME18	60	5734	35	18548	HPA:0330221	oral mucosa; squamous epithelial cells[≥Low]	0.00135409	0.00382114
621	18	ME18	60	5736	35	18548	HPA:0250131	hippocampus; neuronal cells[≥Low]	0.00136571	0.00380185
622	18	ME18	60	3708	27	18548	HPA:0160251	endometrium 1; cells in endometrial stroma[≥Low]	0.00136808	0.00375765
623	18	ME18	60	4434	30	18548	HPA:0170052	endometrium 2; glandular cells[≥Medium]	0.00137999	0.00374051
624	18	ME18	60	7475	41	18548	HPA:0130000	colon	0.00139703	0.0037375
625	18	ME18	60	3035	24	18548	HPA:0340451	ovary; follicle cells[≥Low]	0.00142339	0.00375921
626	18	ME18	60	6334	37	18548	HPA:0380521	placenta; trophoblastic cells[≥Low]	0.00161902	0.00422174
627	18	ME18	60	7214	40	18548	HPA:0270361	kidney; cells in tubules[≥Low]	0.00164343	0.00423182
628	18	ME18	60	4735	31	18548	HPA:0130241	colon; peripheral nerve/ganglion[≥Low]	0.00173771	0.00441937
629	18	ME18	60	6071	36	18548	HPA:0150052	duodenum; glandular cells[≥Medium]	0.00174787	0.00439098
630	18	ME18	60	5795	35	18548	HPA:0540052	stomach 1; glandular cells[≥Medium]	0.0017536	0.0043523
631	18	ME18	60	3998	28	18548	HPA:0530721	spleen; cells in white pulp[≥Low]	0.00178793	0.00438469
632	18	ME18	60	4749	31	18548	HPA:0430052	seminal vesicle; glandular cells[≥Medium]	0.00185264	0.00448992
633	18	ME18	60	5541	34	18548	HPA:0310441	lymph node; non-germinal center cells[≥Low]	0.00189238	0.00453292
634	18	ME18	60	3313	25	18548	HPA:0350482	pancreas; islets of Langerhans[≥Medium]	0.00193655	0.00458539
750	18	ME18	60	217	7	18548	REAC:R-HSA-72203	Processing of Capped Intron-Containing Pre-mRNA	0.00201785	0.00472361
635	18	ME18	60	4770	31	18548	HPA:0510000	soft tissue 2	0.0020383	0.00471786
636	18	ME18	60	6113	36	18548	HPA:0190221	esophagus; squamous epithelial cells[≥Low]	0.00207655	0.00475298
637	18	ME18	60	6113	36	18548	HPA:0190000	esophagus	0.00207655	0.00470075
638	18	ME18	60	4034	28	18548	HPA:0360052	parathyroid gland; glandular cells[≥Medium]	0.00213447	0.00477936
639	18	ME18	60	6422	37	18548	HPA:0160000	endometrium 1	0.00230785	0.005112
640	18	ME18	60	2478	21	18548	HPA:0530722	spleen; cells in white pulp[≥Medium]	0.00233302	0.0051128
641	18	ME18	60	6729	38	18548	HPA:0180051	epididymis; glandular cells[≥Low]	0.00248457	0.00538759
642	18	ME18	60	6729	38	18548	HPA:0180000	epididymis	0.00248457	0.00533147
643	18	ME18	60	6163	36	18548	HPA:0100131	cerebral cortex; neuronal cells[≥Low]	0.00254291	0.00540042
644	18	ME18	60	7031	39	18548	HPA:0400051	rectum; glandular cells[≥Low]	0.00256556	0.00539292
645	18	ME18	60	7031	39	18548	HPA:0400000	rectum	0.00256556	0.00533844
646	18	ME18	60	1030	13	18548	HPA:0330223	oral mucosa; squamous epithelial cells[High]	0.00271865	0.00560042
647	18	ME18	60	5376	33	18548	HPA:0320102	nasopharynx; respiratory epithelial cells[≥Medium]	0.00293375	0.00598368
648	18	ME18	60	1199	14	18548	HPA:0050053	breast; glandular cells[High]	0.00293931	0.00593625
649	18	ME18	60	3627	26	18548	HPA:0460662	skin 1; keratinocytes[≥Medium]	0.00300112	0.00600225
650	18	ME18	60	6504	37	18548	HPA:0460000	skin 1	0.00318811	0.00631492
651	18	ME18	60	5672	34	18548	HPA:0090161	cerebellum; Purkinje cells[≥Low]	0.00327354	0.00642237
652	18	ME18	60	6230	36	18548	HPA:0050051	breast; glandular cells[≥Low]	0.00332197	0.00645591
653	18	ME18	60	6234	36	18548	HPA:0430000	seminal vesicle	0.00337489	0.00649745
654	18	ME18	60	6234	36	18548	HPA:0430051	seminal vesicle; glandular cells[≥Low]	0.00337489	0.00643728
655	18	ME18	60	6829	38	18548	HPA:0570731	testis; Leydig cells[≥Low]	0.00365229	0.00690249
656	18	ME18	60	6834	38	18548	HPA:0570741	testis; cells in seminiferous ducts[≥Low]	0.00372238	0.00697101
657	18	ME18	60	3910	27	18548	HPA:0500651	soft tissue 1; fibroblasts[≥Low]	0.00376208	0.00698187
658	18	ME18	60	6266	36	18548	HPA:0250000	hippocampus	0.00382736	0.00703961
659	18	ME18	60	4406	29	18548	HPA:0390052	prostate; glandular cells[≥Medium]	0.00386894	0.00705311
660	18	ME18	60	912	12	18548	HPA:0090193	cerebellum; cells in molecular layer[High]	0.00398666	0.00720397
751	18	ME18	60	116	5	18548	WP:WP411	mRNA Processing	0.00399297	0.00715262
661	18	ME18	60	4667	30	18548	HPA:0090181	cerebellum; cells in granular layer[≥Low]	0.0040245	0.00714696
662	18	ME18	60	5727	34	18548	HPA:0550052	stomach 2; glandular cells[≥Medium]	0.00409519	0.00721034
663	18	ME18	60	6590	37	18548	HPA:0050000	breast	0.00444151	0.00775382
664	18	ME18	60	4954	31	18548	HPA:0500000	soft tissue 1	0.00457809	0.0079251
665	18	ME18	60	5490	33	18548	HPA:0020052	adrenal gland; glandular cells[≥Medium]	0.00470793	0.00808195
666	18	ME18	60	4707	30	18548	HPA:0300421	lung; pneumocytes[≥Low]	0.00479553	0.00816429
748	18	ME18	60	324	8	18548	MIRNA:hsa-miR-18a-3p	hsa-miR-18a-3p	0.00480958	0.0081211
667	18	ME18	60	6326	36	18548	HPA:0350471	pancreas; exocrine glandular cells[≥Low]	0.00483157	0.0080919
668	18	ME18	60	4977	31	18548	HPA:0110221	cervix, uterine; squamous epithelial cells[≥Low]	0.00504822	0.00838655
669	18	ME18	60	5285	32	18548	HPA:0570742	testis; cells in seminiferous ducts[≥Medium]	0.00608018	0.0100201
670	18	ME18	60	6129	35	18548	HPA:0600221	tonsil; squamous epithelial cells[≥Low]	0.0066968	0.0109487
671	18	ME18	60	1651	16	18548	HPA:0100133	cerebral cortex; neuronal cells[High]	0.00670837	0.0108813
672	18	ME18	60	4786	30	18548	HPA:0350472	pancreas; exocrine glandular cells[≥Medium]	0.00673224	0.0108347
673	18	ME18	60	6703	37	18548	HPA:0610000	urinary bladder	0.00679057	0.0108439
674	18	ME18	60	6703	37	18548	HPA:0610831	urinary bladder; urothelial cells[≥Low]	0.00679057	0.0107604
675	18	ME18	60	3799	26	18548	HPA:0510651	soft tissue 2; fibroblasts[≥Low]	0.00694315	0.0109182
676	18	ME18	60	972	12	18548	HPA:0080133	caudate; neuronal cells[High]	0.00741834	0.0115771
677	18	ME18	60	2892	22	18548	HPA:0510701	soft tissue 2; peripheral nerve[≥Low]	0.00742924	0.0115069
678	18	ME18	60	2674	21	18548	HPA:0300422	lung; pneumocytes[≥Medium]	0.00743283	0.0114266
679	18	ME18	60	1666	16	18548	HPA:0590053	thyroid gland; glandular cells[High]	0.00748407	0.0114201
680	18	ME18	60	5609	33	18548	HPA:0060102	bronchus; respiratory epithelial cells[≥Medium]	0.00758296	0.0114859
681	18	ME18	60	1309	14	18548	HPA:0430053	seminal vesicle; glandular cells[High]	0.00773653	0.011633
682	18	ME18	60	4566	29	18548	HPA:0100132	cerebral cortex; neuronal cells[≥Medium]	0.00783717	0.011699
683	18	ME18	60	678	10	18548	HPA:0460643	skin 1; Langerhans[High]	0.00784221	0.0116223
684	18	ME18	60	6201	35	18548	HPA:0160051	endometrium 1; glandular cells[≥Low]	0.00879734	0.0129447
685	18	ME18	60	689	10	18548	HPA:0270353	kidney; cells in glomeruli[High]	0.00897153	0.0131073
686	18	ME18	60	5663	33	18548	HPA:0460661	skin 1; keratinocytes[≥Low]	0.00936166	0.013581
687	18	ME18	60	2292	19	18548	HPA:0270363	kidney; cells in tubules[High]	0.00938503	0.0135197
688	18	ME18	60	6504	36	18548	HPA:0090000	cerebellum	0.00943689	0.0135
689	18	ME18	60	2510	20	18548	HPA:0500652	soft tissue 1; fibroblasts[≥Medium]	0.00985445	0.0140001
690	18	ME18	60	3877	26	18548	HPA:0040082	bone marrow; hematopoietic cells[≥Medium]	0.00996392	0.0140587
691	18	ME18	60	5682	33	18548	HPA:0080131	caudate; neuronal cells[≥Low]	0.0100739	0.0141172
692	18	ME18	60	5413	32	18548	HPA:0360051	parathyroid gland; glandular cells[≥Low]	0.0101488	0.014126
693	18	ME18	60	5413	32	18548	HPA:0360000	parathyroid gland	0.0101488	0.0140312
694	18	ME18	60	3178	23	18548	HPA:0170251	endometrium 2; cells in endometrial stroma[≥Low]	0.0102342	0.014055
695	18	ME18	60	6275	35	18548	HPA:0420051	salivary gland; glandular cells[≥Low]	0.0115788	0.0157963
696	18	ME18	60	6275	35	18548	HPA:0420000	salivary gland	0.0115788	0.0156923
697	18	ME18	60	5184	31	18548	HPA:0570732	testis; Leydig cells[≥Medium]	0.0117813	0.0158624
698	18	ME18	60	3680	25	18548	HPA:0620222	vagina; squamous epithelial cells[≥Medium]	0.0121416	0.0162414
699	18	ME18	60	7459	39	18548	HPA:0100000	cerebral cortex	0.0122023	0.0162172
700	18	ME18	60	3688	25	18548	HPA:0110052	cervix, uterine; glandular cells[≥Medium]	0.0125974	0.0166351
701	18	ME18	60	6299	35	18548	HPA:0170000	endometrium 2	0.0126425	0.0165882
702	18	ME18	60	6031	34	18548	HPA:0480052	small intestine; glandular cells[≥Medium]	0.0132649	0.0172948
703	18	ME18	60	6598	36	18548	HPA:0320000	nasopharynx	0.0132684	0.0171905
704	18	ME18	60	6598	36	18548	HPA:0320101	nasopharynx; respiratory epithelial cells[≥Low]	0.0132684	0.0170831
705	18	ME18	60	4449	28	18548	HPA:0300412	lung; macrophages[≥Medium]	0.0139628	0.0178654
706	18	ME18	60	5768	33	18548	HPA:0290000	liver	0.0139665	0.0177599
549	18	ME18	60	317	8	18548	GO:0000398	mRNA splicing, via spliceosome	0.0145851	0.0184327
550	18	ME18	60	317	8	18548	GO:0000377	RNA splicing, via transesterification reactions with bulged adenosine as nucleophile	0.0145851	0.0183203
551	18	ME18	60	319	8	18548	GO:0000375	RNA splicing, via transesterification reactions	0.0152696	0.0190639
707	18	ME18	60	5253	31	18548	HPA:0290401	liver; hepatocytes[≥Low]	0.0154333	0.0191522
708	18	ME18	60	5253	31	18548	HPA:0050091	breast; myoepithelial cells[≥Low]	0.0154333	0.0190375
709	18	ME18	60	6356	35	18548	HPA:0110000	cervix, uterine	0.0155402	0.0190553
710	18	ME18	60	2171	18	18548	HPA:0540053	stomach 1; glandular cells[High]	0.0155976	0.0190125
711	18	ME18	60	1053	12	18548	HPA:0110053	cervix, uterine; glandular cells[High]	0.0159489	0.0193263
712	18	ME18	60	7844	40	18548	HPA:0570000	testis	0.0160202	0.0192992
713	18	ME18	60	1590	15	18548	HPA:0170252	endometrium 2; cells in endometrial stroma[≥Medium]	0.0166121	0.0198959
714	18	ME18	60	1230	13	18548	HPA:0470683	skin 2; epidermal cells[High]	0.016924	0.0201523
715	18	ME18	60	1984	17	18548	HPA:0060103	bronchus; respiratory epithelial cells[High]	0.017195	0.0203573
716	18	ME18	60	2398	19	18548	HPA:0100122	cerebral cortex; glial cells[≥Medium]	0.0173421	0.0204141
717	18	ME18	60	2838	21	18548	HPA:0530712	spleen; cells in red pulp[≥Medium]	0.0178849	0.0209334
718	18	ME18	60	1991	17	18548	HPA:0160252	endometrium 1; cells in endometrial stroma[≥Medium]	0.0179576	0.0208998
719	18	ME18	60	3767	25	18548	HPA:0250121	hippocampus; glial cells[≥Low]	0.0180067	0.0208393
720	18	ME18	60	6115	34	18548	HPA:0390051	prostate; glandular cells[≥Low]	0.0180292	0.0207487
721	18	ME18	60	6115	34	18548	HPA:0390000	prostate	0.0180292	0.0206335
722	18	ME18	60	6120	34	18548	HPA:0170051	endometrium 2; glandular cells[≥Low]	0.0183573	0.0208928
723	18	ME18	60	2844	21	18548	HPA:0090192	cerebellum; cells in molecular layer[≥Medium]	0.018442	0.0208739
724	18	ME18	60	5037	30	18548	HPA:0380522	placenta; trophoblastic cells[≥Medium]	0.018655	0.0209996
725	18	ME18	60	1810	16	18548	HPA:0210053	fallopian tube; glandular cells[High]	0.0200609	0.0224595
726	18	ME18	60	4546	28	18548	HPA:0600222	tonsil; squamous epithelial cells[≥Medium]	0.020804	0.0231656
727	18	ME18	60	7024	37	18548	HPA:0540051	stomach 1; glandular cells[≥Low]	0.0212303	0.0235132
728	18	ME18	60	7024	37	18548	HPA:0540000	stomach 1	0.0212303	0.0233874
729	18	ME18	60	776	10	18548	HPA:0460673	skin 1; melanocytes[High]	0.0238799	0.0261663
730	18	ME18	60	1645	15	18548	HPA:0180053	epididymis; glandular cells[High]	0.02426	0.0264421
731	18	ME18	60	2041	17	18548	HPA:0340452	ovary; follicle cells[≥Medium]	0.0243306	0.0263795
732	18	ME18	60	1276	13	18548	HPA:0040083	bone marrow; hematopoietic cells[High]	0.0244108	0.0263279
733	18	ME18	60	2042	17	18548	HPA:0020053	adrenal gland; glandular cells[High]	0.0244761	0.0262609
734	18	ME18	60	636	9	18548	HPA:0100123	cerebral cortex; glial cells[High]	0.0261299	0.0278899
735	18	ME18	60	4862	29	18548	HPA:0530711	spleen; cells in red pulp[≥Low]	0.0261432	0.0277603
736	18	ME18	60	5400	31	18548	HPA:0530000	spleen	0.0268949	0.028412
737	18	ME18	60	1864	16	18548	HPA:0340462	ovary; ovarian stroma cells[≥Medium]	0.0282403	0.0296811
738	18	ME18	60	1121	12	18548	HPA:0250133	hippocampus; neuronal cells[High]	0.028663	0.0299725
739	18	ME18	60	4627	28	18548	HPA:0050052	breast; glandular cells[≥Medium]	0.0287135	0.0298736
740	18	ME18	60	266	6	18548	HPA:0050013	breast; adipocytes[High]	0.0293153	0.0303465
741	18	ME18	60	3445	23	18548	HPA:0440342	skeletal muscle; myocytes[≥Medium]	0.0360034	0.0370836
742	18	ME18	60	3461	23	18548	HPA:0130202	colon; endothelial cells[≥Medium]	0.0386323	0.0395933
743	18	ME18	60	987	11	18548	HPA:0620223	vagina; squamous epithelial cells[High]	0.0387911	0.0395592
744	18	ME18	60	5001	29	18548	HPA:0490691	smooth muscle; smooth muscle cells[≥Low]	0.0441367	0.044789
745	18	ME18	60	5001	29	18548	HPA:0490000	smooth muscle	0.0441367	0.0445694
746	18	ME18	60	6400	34	18548	HPA:0080000	caudate	0.0483715	0.0486074
747	18	ME18	60	2596	19	18548	HPA:0500701	soft tissue 1; peripheral nerve[≥Low]	0.0493563	0.0493563
755	19	ME19	47	4653	29	18548	HPA:0160052	endometrium 1; glandular cells[≥Medium]	1.41264e-05	0.00291004
756	19	ME19	47	4977	28	18548	HPA:0110221	cervix, uterine; squamous epithelial cells[≥Low]	0.000286856	0.0295462
757	19	ME19	47	6163	31	18548	HPA:0100131	cerebral cortex; neuronal cells[≥Low]	0.000539862	0.0370705
758	19	ME19	47	7043	33	18548	HPA:0220051	gallbladder; glandular cells[≥Low]	0.000890903	0.0458815
759	19	ME19	47	7043	33	18548	HPA:0220000	gallbladder	0.000890903	0.0367052
760	19	ME19	47	6356	31	18548	HPA:0110000	cervix, uterine	0.00111077	0.0381366
761	19	ME19	47	5672	29	18548	HPA:0090161	cerebellum; Purkinje cells[≥Low]	0.0012271	0.0361117
762	19	ME19	47	5736	29	18548	HPA:0250131	hippocampus; neuronal cells[≥Low]	0.0015629	0.0402446
763	19	ME19	47	7214	33	18548	HPA:0270361	kidney; cells in tubules[≥Low]	0.00161699	0.0370111
764	19	ME19	47	6197	30	18548	HPA:0470681	skin 2; epidermal cells[≥Low]	0.00231126	0.0476119
765	19	ME19	47	6197	30	18548	HPA:0470000	skin 2	0.00231126	0.0432835
766	19	ME19	47	5496	28	18548	HPA:0210052	fallopian tube; glandular cells[≥Medium]	0.00231436	0.0397298
767	19	ME19	47	6201	30	18548	HPA:0160051	endometrium 1; glandular cells[≥Low]	0.00234439	0.0371495
768	19	ME19	47	5877	29	18548	HPA:0130052	colon; glandular cells[≥Medium]	0.00262597	0.0386392
769	19	ME19	47	6266	30	18548	HPA:0250000	hippocampus	0.00294864	0.0404946
770	19	ME19	47	5249	27	18548	HPA:0110051	cervix, uterine; glandular cells[≥Low]	0.00326267	0.0420068
771	19	ME19	47	7425	33	18548	HPA:0270000	kidney	0.00327651	0.0397036
772	19	ME19	47	5285	27	18548	HPA:0570742	testis; cells in seminiferous ducts[≥Medium]	0.00373137	0.0427035
773	19	ME19	47	7097	32	18548	HPA:0030000	appendix	0.00397048	0.0430483
774	19	ME19	47	6729	31	18548	HPA:0180000	epididymis	0.00409543	0.042183
775	19	ME19	47	6729	31	18548	HPA:0180051	epididymis; glandular cells[≥Low]	0.00409543	0.0401743
776	19	ME19	47	6031	29	18548	HPA:0480052	small intestine; glandular cells[≥Medium]	0.00453105	0.0424271
777	19	ME19	47	6765	31	18548	HPA:0350000	pancreas	0.00461761	0.0413577
778	19	ME19	47	6422	30	18548	HPA:0160000	endometrium 1	0.00503788	0.0432418
752	19	ME19	47	2650	20	18548	GO:0051649	establishment of localization in cell	0.00506029	0.0416968
779	19	ME19	47	4390	24	18548	HPA:0380511	placenta; decidual cells[≥Low]	0.00509783	0.0403905
780	19	ME19	47	6820	31	18548	HPA:0210051	fallopian tube; glandular cells[≥Low]	0.00553602	0.0422378
781	19	ME19	47	6820	31	18548	HPA:0210000	fallopian tube	0.00553602	0.0407293
782	19	ME19	47	3217	20	18548	HPA:0380512	placenta; decidual cells[≥Medium]	0.00559096	0.0397151
783	19	ME19	47	6834	31	18548	HPA:0570741	testis; cells in seminiferous ducts[≥Low]	0.00579549	0.0397957
784	19	ME19	47	5104	26	18548	HPA:0590052	thyroid gland; glandular cells[≥Medium]	0.0065678	0.0436441
785	19	ME19	47	6504	30	18548	HPA:0090000	cerebellum	0.0066222	0.0426304
786	19	ME19	47	5460	27	18548	HPA:0600431	tonsil; germinal center cells[≥Low]	0.00702829	0.0438736
787	19	ME19	47	4204	23	18548	HPA:0090162	cerebellum; Purkinje cells[≥Medium]	0.00840442	0.0509209
788	19	ME19	47	6955	31	18548	HPA:0130051	colon; glandular cells[≥Low]	0.00855719	0.0503651
789	19	ME19	47	6234	29	18548	HPA:0430051	seminal vesicle; glandular cells[≥Low]	0.00900448	0.0515256
790	19	ME19	47	6234	29	18548	HPA:0430000	seminal vesicle	0.00900448	0.050133
791	19	ME19	47	4566	24	18548	HPA:0100132	cerebral cortex; neuronal cells[≥Medium]	0.0100389	0.0544213
792	19	ME19	47	7024	31	18548	HPA:0540051	stomach 1; glandular cells[≥Low]	0.0106346	0.0561723
793	19	ME19	47	7024	31	18548	HPA:0540000	stomach 1	0.0106346	0.054768
794	19	ME19	47	6684	30	18548	HPA:0030051	appendix; glandular cells[≥Low]	0.0118431	0.0595045
795	19	ME19	47	6326	29	18548	HPA:0350471	pancreas; exocrine glandular cells[≥Low]	0.0121504	0.0595949
796	19	ME19	47	7844	33	18548	HPA:0570000	testis	0.0121646	0.0582769
797	19	ME19	47	7459	32	18548	HPA:0100000	cerebral cortex	0.0124659	0.0583632
798	19	ME19	47	6703	30	18548	HPA:0610831	urinary bladder; urothelial cells[≥Low]	0.012574	0.0575609
799	19	ME19	47	6703	30	18548	HPA:0610000	urinary bladder	0.012574	0.0563095
800	19	ME19	47	7475	32	18548	HPA:0130000	colon	0.013085	0.0573512
801	19	ME19	47	7104	31	18548	HPA:0480000	small intestine	0.0136228	0.0584647
802	19	ME19	47	7104	31	18548	HPA:0480051	small intestine; glandular cells[≥Low]	0.0136228	0.0572716
803	19	ME19	47	6732	30	18548	HPA:0300000	lung	0.01377	0.0567323
804	19	ME19	47	5682	27	18548	HPA:0080131	caudate; neuronal cells[≥Low]	0.0150159	0.0606526
805	19	ME19	47	7138	31	18548	HPA:0150000	duodenum	0.0151137	0.0598734
806	19	ME19	47	7138	31	18548	HPA:0150051	duodenum; glandular cells[≥Low]	0.0151137	0.0587437
807	19	ME19	47	6400	29	18548	HPA:0080000	caudate	0.0153836	0.0586855
753	19	ME19	47	1636	15	18548	GO:0046907	intracellular transport	0.0153986	0.0576749
808	19	ME19	47	6059	28	18548	HPA:0220052	gallbladder; glandular cells[≥Medium]	0.0163216	0.0600401
809	19	ME19	47	4707	24	18548	HPA:0300421	lung; pneumocytes[≥Low]	0.0167987	0.0607111
810	19	ME19	47	6071	28	18548	HPA:0150052	duodenum; glandular cells[≥Medium]	0.016962	0.0602444
811	19	ME19	47	6802	30	18548	HPA:0380000	placenta	0.0171016	0.0597107
812	19	ME19	47	5381	26	18548	HPA:0030052	appendix; glandular cells[≥Medium]	0.0173183	0.0594593
813	19	ME19	47	6807	30	18548	HPA:0060000	bronchus	0.0173659	0.0586455
814	19	ME19	47	6807	30	18548	HPA:0060101	bronchus; respiratory epithelial cells[≥Low]	0.0173659	0.0576996
815	19	ME19	47	4406	23	18548	HPA:0390052	prostate; glandular cells[≥Medium]	0.0180755	0.0591039
816	19	ME19	47	5413	26	18548	HPA:0360000	parathyroid gland	0.0192729	0.0620347
817	19	ME19	47	5413	26	18548	HPA:0360051	parathyroid gland; glandular cells[≥Low]	0.0192729	0.0610803
818	19	ME19	47	6113	28	18548	HPA:0190221	esophagus; squamous epithelial cells[≥Low]	0.0193891	0.0605176
819	19	ME19	47	6113	28	18548	HPA:0190000	esophagus	0.0193891	0.0596144
820	19	ME19	47	6120	28	18548	HPA:0170051	endometrium 2; glandular cells[≥Low]	0.0198233	0.0600528
821	19	ME19	47	5768	27	18548	HPA:0290000	liver	0.0198981	0.0594059
822	19	ME19	47	6129	28	18548	HPA:0600221	tonsil; squamous epithelial cells[≥Low]	0.0203945	0.060018
823	19	ME19	47	5795	27	18548	HPA:0540052	stomach 1; glandular cells[≥Medium]	0.0217064	0.062979
824	19	ME19	47	5490	26	18548	HPA:0020052	adrenal gland; glandular cells[≥Medium]	0.0248262	0.0710306
825	19	ME19	47	3869	21	18548	HPA:0250132	hippocampus; neuronal cells[≥Medium]	0.0249393	0.0703767
826	19	ME19	47	5179	25	18548	HPA:0350481	pancreas; islets of Langerhans[≥Low]	0.0272927	0.0759771
827	19	ME19	47	6230	28	18548	HPA:0050051	breast; glandular cells[≥Low]	0.0279216	0.0766914
828	19	ME19	47	6598	29	18548	HPA:0320101	nasopharynx; respiratory epithelial cells[≥Low]	0.0283042	0.0767194
829	19	ME19	47	6598	29	18548	HPA:0320000	nasopharynx	0.0283042	0.075723
830	19	ME19	47	1043	10	18548	HPA:0380513	placenta; decidual cells[High]	0.0285071	0.0752879
831	19	ME19	47	6979	30	18548	HPA:0550051	stomach 2; glandular cells[≥Low]	0.0291013	0.0758844
832	19	ME19	47	6979	30	18548	HPA:0550000	stomach 2	0.0291013	0.0749358
833	19	ME19	47	6258	28	18548	HPA:0300411	lung; macrophages[≥Low]	0.0304167	0.077356
834	19	ME19	47	5577	26	18548	HPA:0600441	tonsil; non-germinal center cells[≥Low]	0.0328226	0.0824568
835	19	ME19	47	5933	27	18548	HPA:0270362	kidney; cells in tubules[≥Medium]	0.0335146	0.0831808
836	19	ME19	47	7031	30	18548	HPA:0400000	rectum	0.0338733	0.0830703
837	19	ME19	47	7031	30	18548	HPA:0400051	rectum; glandular cells[≥Low]	0.0338733	0.082093
838	19	ME19	47	6299	28	18548	HPA:0170000	endometrium 2	0.034438	0.0824911
839	19	ME19	47	5946	27	18548	HPA:0040081	bone marrow; hematopoietic cells[≥Low]	0.0348843	0.0825996
840	19	ME19	47	5946	27	18548	HPA:0040000	bone marrow	0.0348843	0.081661
841	19	ME19	47	6334	28	18548	HPA:0380521	placenta; trophoblastic cells[≥Low]	0.0382478	0.0885285
842	19	ME19	47	3680	20	18548	HPA:0620222	vagina; squamous epithelial cells[≥Medium]	0.038565	0.0882711
843	19	ME19	47	5986	27	18548	HPA:0400052	rectum; glandular cells[≥Medium]	0.0394238	0.0892451
844	19	ME19	47	3688	20	18548	HPA:0110052	cervix, uterine; glandular cells[≥Medium]	0.0397455	0.0889955
845	19	ME19	47	3708	20	18548	HPA:0160251	endometrium 1; cells in endometrial stroma[≥Low]	0.0428386	0.0948898
846	19	ME19	47	5663	26	18548	HPA:0460661	skin 1; keratinocytes[≥Low]	0.042955	0.0941355
847	19	ME19	47	4654	23	18548	HPA:0310431	lymph node; germinal center cells[≥Low]	0.0431012	0.0934616
850	19	ME19	47	281	5	18548	KEGG:05016	Huntington disease	0.0438834	0.0941665
848	19	ME19	47	4667	23	18548	HPA:0030071	appendix; lymphoid tissue[≥Low]	0.0450185	0.0956062
754	19	ME19	47	3333	21	18548	GO:0051641	cellular localization	0.0455828	0.0958169
849	19	ME19	47	10028	37	18548	HPA:0000000	HPA root	0.0485601	0.101044

## Sheet: S6B gene modules
Supplementary Table 6: Enriched Pathways in Gene Modules Genes composing each module
GeneSymbol	ME
OR4F5	ME0
SAMD11	ME0
ISG15	ME0
AGRN	ME0
TTLL10	ME0
B3GALT6	ME0
SCNN1D	ME0
PUSL1	ME0
CPTP	ME0
TAS1R3	ME0
TMEM88B	ME0
VWA1	ME0
ATAD3C	ME0
CALML6	ME0
GABRD	ME0
SKI	ME0
RER1	ME0
PRXL2B	ME0
ACTRT2	ME0
PRDM16	ME0
ARHGEF16	ME0
TPRG1L	ME0
CCDC27	ME0
DFFB	ME0
AJAP1	ME0
KCNAB2	ME0
LINC00337	ME0
HES3	ME0
TAS1R1	ME0
ZBTB48	ME0
PHF13	ME0
THAP3	ME0
PER3	ME0
SLC45A1	ME0
CA6	ME0
SPSB1	ME0
SLC25A33	ME0
RBP7	ME0
UBE4B	ME0
KIF1B	ME0
PEX14	ME0
TARDBP	ME0
ANGPTL7	ME0
UBIAD1	ME0
DISP3	ME0
FBXO44	ME0
DRAXIN	ME0
AGTRAP	ME0
PLOD1	ME0
MFN2	ME0
MIIP	ME0
TNFRSF8	ME0
VPS13D	ME0
AADACL3	ME0
PRAMEF12	ME0
PRAMEF2	ME0
PRAMEF17	ME0
PDPN	ME0
PRDM2	ME0
TMEM51	ME0
EFHD2	ME0
DNAJC16	ME0
PLEKHM2	ME0
SLC25A34	ME0
SPEN	ME0
SRARP	ME0
NECAP2	ME0
ARHGEF10L	ME0
ACTL8	ME0
IGSF21	ME0
KLHDC7A	ME0
PAX7	ME0
MRTO4	ME0
SLC66A1	ME0
HTR6	ME0
OTUD3	ME0
PLA2G5	ME0
PLA2G2F	ME0
UBXN10	ME0
VWA5B1	ME0
CDA	ME0
NBPF3	ME0
CELA3B	ME0
ZBTB40	ME0
C1QA	ME0
C1QC	ME0
C1QB	ME0
EPHB2	ME0
ZNF436-AS1	ME0
ELOA	ME0
LYPLA2	ME0
GRHL3	ME0
NIPAL3	ME0
NCMAP	ME0
RHD	ME0
MACO1	ME0
LDLRAP1	ME0
MAN1C1	ME0
EXTL1	ME0
PDIK1L	ME0
FAM110D	ME0
CNKSR1	ME0
CATSPER4	ME0
CEP85	ME0
CD52	ME0
DHDDS	ME0
HMGN2	ME0
RPS6KA1	ME0
PIGV	ME0
ZDHHC18	ME0
SFN	ME0
NUDC	ME0
TRNP1	ME0
WDTC1	ME0
TMEM222	ME0
GPR3	ME0
FAM76A	ME0
STX12	ME0
PPP1R8	ME0
SMPDL3B	ME0
ATP5IF1	ME0
TRNAU1AP	ME0
RAB42	ME0
OPRD1	ME0
PTPRU	ME0
ZCCHC17	ME0
LDC1P	ME0
HCRTR1	ME0
TXLNA	ME0
CCDC28B	ME0
IQCC	ME0
EIF3I	ME0
FAM167B	ME0
HDAC1	ME0
RBBP4	ME0
KIAA1522	ME0
S100PBP	ME0
AZIN2	ME0
ZNF362	ME0
ZSCAN20	ME0
C1orf94	ME0
GJB5	ME0
GJB3	ME0
ZMYM1	ME0
NCDN	ME0
AGO4	ME0
AGO1	ME0
AGO3	ME0
TEKT2	ME0
ADPRS	ME0
MAP7D1	ME0
THRAP3	ME0
CDCA8	ME0
AKIRIN1	ME0
PPIE	ME0
RLF	ME0
TMCO2	ME0
ZFP69B	ME0
ZFP69	ME0
EXO5	ME0
ZNF684	ME0
NFYC	ME0
KCNQ4	ME0
CTPS1	ME0
GUCA2B	ME0
PPIH	ME0
ERMAP	ME0
ZNF691	ME0
TIE1	ME0
MPL	ME0
CDC20	ME0
SZT2	ME0
PTPRF	ME0
IPO13	ME0
DPH2	ME0
ATP6V0B	ME0
B4GALT2	ME0
CCDC24	ME0
DMAP1	ME0
RNF220	ME0
ARMH1	ME0
HPDL	ME0
TOE1	ME0
AKR1A1	ME0
NASP	ME0
TMEM69	ME0
TSPAN1	ME0
LURAP1	ME0
RAD54L	ME0
NSUN4	ME0
CYP4X1	ME0
CMPK1	ME0
FOXD2	ME0
SLC5A9	ME0
ELAVL4	ME0
CDKN2C	ME0
C1orf185	ME0
RNF11	ME0
OSBPL9	ME0
ZFYVE9	ME0
GPX7	ME0
ZYG11B	ME0
ZYG11A	ME0
PODN	ME0
CPT2	ME0
DMRTB1	ME0
DIO1	ME0
LRRC42	ME0
MRPL37	ME0
LEXM	ME0
TMEM61	ME0
PCSK9	ME0
PRKAA2	ME0
C8A	ME0
FGGY	ME0
HOOK1	ME0
NFIA	ME0
PATJ	ME0
L1TD1	ME0
USP1	ME0
ANGPTL3	ME0
FOXD3	ME0
ALG6	ME0
ROR1	ME0
CACHD1	ME0
RAVER2	ME0
AK4	ME0
DNAJC6	ME0
PDE4B	ME0
SGIP1	ME0
TCTEX1D1	ME0
IL23R	ME0
GADD45A	ME0
LRRC7	ME0
CTH	ME0
LHX8	ME0
MSH4	ME0
ST6GALNAC3	ME0
ST6GALNAC5	ME0
AK5	ME0
MIGA1	ME0
PTGFR	ME0
IFI44L	ME0
IFI44	ME0
ADGRL2	ME0
SAMD13	ME0
DNASE2B	ME0
SPATA1	ME0
DNAI3	ME0
CCN1	ME0
CLCA1	ME0
CLCA4	ME0
LINC02801	ME0
LMO4	ME0
GBP6	ME0
LRRC8B	ME0
ZNF326	ME0
CDC7	ME0
EPHX4	ME0
BTBD8	ME0
C1orf146	ME0
RPAP2	ME0
MTF2	ME0
CCDC18	ME0
FNBP1L	ME0
ABCD3	ME0
SLC44A3	ME0
CNN3-DT	ME0
PLPPR4	ME0
SLC35A3	ME0
RTCA	ME0
GPR88	ME0
SLC30A7	ME0
S1PR1	ME0
AMY2A	ME0
PRMT6	ME0
FAM102B	ME0
FNDC7	ME0
STXBP3	ME0
GPSM2	ME0
ELAPOR1	ME0
SARS1	ME0
CELSR2	ME0
GPR61	ME0
STRIP1	ME0
UBL4B	ME0
SLC6A17	ME0
RBM15	ME0
PROK1	ME0
CEPT1	ME0
CHI3L2	ME0
C1orf162	ME0
DDX20	ME0
LINC01750	ME0
CTTNBP2NL	ME0
WNT2B	ME0
CAPZA1	ME0
MOV10	ME0
LRIG2	ME0
MAGI3	ME0
DCLRE1B	ME0
SYCP1	ME0
TSHB	ME0
VANGL1	ME0
SLC22A15	ME0
LINC02868	ME0
CD2	ME0
PTGFRN	ME0
CD101	ME0
TTF2	ME0
WDR3	ME0
HAO2	ME0
HSD3B2	ME0
HSD3B1	ME0
NBPF8	ME0
FCGR1B	ME0
SRGAP2C	ME0
FAM72D	ME0
CD160	ME0
NUDT17	ME0
BCL9	ME0
GJA8	ME0
PPIAL4C	ME0
FCGR1A	ME0
H2AC20	ME0
BOLA1	ME0
C1orf54	ME0
CIART	ME0
MRPS21	ME0
PRPF3	ME0
RPRD2	ME0
ADAMTSL4	ME0
SETDB1	ME0
ANXA9	ME0
BNIPL	ME0
C1orf56	ME0
MLLT11	ME0
PIP5K1A	ME0
PSMD4	ME0
ZNF687	ME0
PSMB4	ME0
CGN	ME0
TUFT1	ME0
SNX27	ME0
RIIAD1	ME0
LCE3B	ME0
LCE2B	ME0
KPRP	ME0
LCE1F	ME0
LCE1E	ME0
LCE6A	ME0
IVL	ME0
SPRR4	ME0
SPRR1A	ME0
SPRR3	ME0
SPRR1B	ME0
PRR9	ME0
LORICRIN	ME0
S100A9	ME0
S100A1	ME0
CHTOP	ME0
SNAPIN	ME0
NPR1	ME0
CREB3L4	ME0
HAX1	ME0
ATP8B2	ME0
IL6R	ME0
TDRD10	ME0
CHRNB2	ME0
ZBTB7B	ME0
EFNA1	ME0
SLC50A1	ME0
HCN3	ME0
FDPS	ME0
DAP3	ME0
SYT11	ME0
LAMTOR2	ME0
RAB25	ME0
LMNA	ME0
SLC25A44	ME0
TSACC	ME0
RHBG	ME0
TTC24	ME0
NAXE	ME0
BCAN	ME0
RRNAD1	ME0
PRCC	ME0
PEAR1	ME0
LRRC71	ME0
KIRREL1	ME0
CD1D	ME0
OR10R2	ME0
OR10Z1	ME0
OR6K6	ME0
MNDA	ME0
PYHIN1	ME0
OR10J1	ME0
APCS	ME0
DUSP23	ME0
FCRL6	ME0
SLAMF8	ME0
KCNJ9	ME0
ATP1A2	ME0
CASQ1	ME0
PEA15	ME0
NHLH1	ME0
VANGL2	ME0
SLAMF7	ME0
LY9	ME0
KLHDC9	ME0
NIT1	ME0
UFC1	ME0
USP21	ME0
PPOX	ME0
NDUFS2	ME0
SDHC	ME0
HSPA6	ME0
FCRLA	ME0
FCRLB	ME0
DUSP12	ME0
UHMK1	ME0
UAP1	ME0
DDR2	ME0
HSD17B7	ME0
RGS4	ME0
NUF2	ME0
PBX1	ME0
POGK	ME0
STYXL2	ME0
TIPRL	ME0
SFT2D2	ME0
XCL1	ME0
ATP1B1	ME0
BLZF1	ME0
METTL11B	ME0
GORAB	ME0
PRRX1	ME0
MROH9	ME0
FMO3	ME0
FMO6P	ME0
FMO2	ME0
FMO1	ME0
EEF1AKNMT	ME0
DNM3	ME0
C1orf105	ME0
SUCO	ME0
FASLG	ME0
PRDX6	ME0
TEX50	ME0
GPR52	ME0
CACYBP	ME0
TNN	ME0
PAPPA2	ME0
BRINP2	ME0
RALGPS2	ME0
FAM20B	ME0
TOR3A	ME0
SOAT1	ME0
FAM163A	ME0
QSOX1	ME0
LHX4	ME0
XPR1	ME0
KIAA1614	ME0
MR1	ME0
CACNA1E	ME0
LINC00272	ME0
RGSL1	ME0
NPL	ME0
DHX9	ME0
LAMC1	ME0
LAMC2	ME0
SMG7	ME0
TSEN15	ME0
SWT1	ME0
HMCN1	ME0
PRG4	ME0
PLA2G4A	ME0
RGS18	ME0
RGS21	ME0
RGS1	ME0
RGS13	ME0
RO60	ME0
CDC73	ME0
CFH	ME0
CFHR3	ME0
CFHR4	ME0
CFHR5	ME0
CRB1	ME0
LHX9	ME0
NEK7	ME0
NR5A2	ME0
CAMSAP2	ME0
GPR25	ME0
INAVA	ME0
IGFN1	ME0
PKP1	ME0
IPO9	ME0
SHISA4	ME0
TIMM17A	ME0
RNPEP	ME0
GPR37L1	ME0
PPP1R12B	ME0
MGAT4EP	ME0
PPFIA4	ME0
ADORA1	ME0
BTG2	ME0
ATP2B4	ME0
LINC00260	ME0
LAX1	ME0
NFASC	ME0
TMCC2	ME0
MFSD4A	ME0
IKBKE	ME0
RASSF5	ME0
DYRK3	ME0
IL19	ME0
IL20	ME0
IL24	ME0
C4BPB	ME0
PFKFB2	ME0
C4BPA	ME0
CR2	ME0
CR1	ME0
CR1L	ME0
CAMK1G	ME0
HSD11B1	ME0
UTP25	ME0
SYT14	ME0
SERTAD4	ME0
HHAT	ME0
RCOR3	ME0
TRAF5	ME0
DTL	ME0
PPP2R5A	ME0
ATF3	ME0
FAM71A	ME0
TATDN3	ME0
FLVCR1	ME0
VASH2	ME0
RPS6KC1	ME0
PROX1	ME0
SMYD2	ME0
CENPF	ME0
KCNK2	ME0
KCTD3	ME0
SPATA17	ME0
IARS2	ME0
MARK1	ME0
C1orf115	ME0
MTARC2	ME0
MTARC1	ME0
HLX	ME0
MIA3	ME0
BROX	ME0
FAM177B	ME0
DISP1	ME0
CAPN2	ME0
FBXO28	ME0
CNIH4	ME0
DNAH14	ME0
SRP9	ME0
EPHX1	ME0
MIXL1	ME0
STUM	ME0
ZNF678	ME0
WNT3A	ME0
GUK1	ME0
GJC2	ME0
OBSCN	ME0
RAB4A	ME0
URB2	ME0
GALNT2	ME0
COG2	ME0
CAPN9	ME0
ARV1	ME0
TRIM67	ME0
SPRTN	ME0
MAP10	ME0
NTPCR	ME0
MAP3K21	ME0
KCNK1	ME0
SLC35F3	ME0
COA6	ME0
GGPS1	ME0
TBCE	ME0
GPR137B	ME0
EDARADD	ME0
LGALS8	ME0
ACTN2	ME0
RYR2	ME0
FMN2	ME0
KMO	ME0
EXO1	ME0
BECN2	ME0
SDCCAG8	ME0
ZBTB18	ME0
CATSPERE	ME0
DESI2	ME0
KIF26B	ME0
CNST	ME0
SCCPDH	ME0
VN1R5	ME0
NLRP3	ME0
OR2W5P	ME0
OR2G2	ME0
TRIM58	ME0
OR2T8	ME0
OR2L13	ME0
OR2L8	ME0
OR2L5	ME0
OR2M5	ME0
OR2M2	ME0
OR2M3	ME0
OR2T4	ME0
OR2T2	ME0
OR2T3	ME0
OR2T5	ME0
OR2G6	ME0
ZNF672	ME0
PGBD2	ME0
PERM1	ME0
HES4	ME0
RNF223	ME0
C1orf159	ME0
TNFRSF18	ME0
TNFRSF4	ME0
SDF4	ME0
C1QTNF12	ME0
ACAP3	ME0
MRPL20	ME0
ANKRD65	ME0
TMEM240	ME0
NADK	ME0
TMEM52	ME0
CFAP74	ME0
MORN1	ME0
PEX10	ME0
HES5	ME0
PRDM16-DT	ME0
MEGF6	ME0
WRAP73	ME0
NPHP4	ME0
CHD5	ME0
ICMT	ME0
GPR153	ME0
ACOT7	ME0
NOL9	ME0
KLHL21	ME0
DNAJC11	ME0
TNFRSF9	ME0
RERE	ME0
ENO1	ME0
SLC2A5	ME0
GPR157	ME0
PIK3CD-AS2	ME0
CLSTN1	ME0
CTNNBIP1	ME0
DFFA	ME0
CASZ1	ME0
SRM	ME0
EXOSC10	ME0
FBXO2	ME0
MAD2L2	ME0
KIAA2013	ME0
PRAMEF4	ME0
PRAMEF10	ME0
HNRNPCL2	ME0
PRAMEF13	ME0
PRAMEF14	ME0
PRAMEF19	ME0
C1orf195	ME0
CASP9	ME0
AGMAT	ME0
EPHA2	ME0
FBXO42	ME0
MST1L	ME0
MFAP2	ME0
ATP13A2	ME0
RCC2	ME0
AKR7A2	ME0
CAPZB	ME0
TMCO4	ME0
PLA2G2E	ME0
PLA2G2A	ME0
PLA2G2D	ME0
CAMK2N1	ME0
MUL1	ME0
KIF17	ME0
SH2D5	ME0
EIF4G3	ME0
ECE1	ME0
RAP1GAP	ME0
USP48	ME0
HSPG2	ME0
WNT4	ME0
LACTBL1	ME0
TEX46	ME0
LUZP1	ME0
HTR1D	ME0
ZNF436	ME0
TCEA3	ME0
ASAP3	ME0
ID3	ME0
GALE	ME0
HMGCL	ME0
FUCA1	ME0
MYOM3	ME0
IL22RA1	ME0
IFNLR1	ME0
STPG1	ME0
RUNX3	ME0
RSRP1	ME0
RHCE	ME0
PAQR7	ME0
PAFAH2	ME0
SLC30A2	ME0
TRIM63	ME0
UBXN11	ME0
GPN2	ME0
GPATCH3	ME0
KDF1	ME0
TENT5B	ME0
SLC9A1	ME0
MAP3K6	ME0
WASF2	ME0
AHDC1	ME0
FGR	ME0
IFI6	ME0
RPA2	ME0
EYA3	ME0
PTAFR	ME0
TAF12	ME0
TMEM200B	ME0
SRSF4	ME0
MECR	ME0
MATN1	ME0
LAPTM5	ME0
SDC3	ME0
PUM1	ME0
NKAIN1	ME0
SNRNP40	ME0
FABP3	ME0
PEF1	ME0
ADGRB2	ME0
SPOCD1	ME0
TMEM234	ME0
MARCKSL1	ME0
BSDC1	ME0
ZBTB8OS	ME0
SYNC	ME0
YARS1	ME0
FNDC5	ME0
RNF19B	ME0
TRIM62	ME0
DLGAP3	ME0
C1orf216	ME0
CLSPN	ME0
TRAPPC3	ME0
EVA1B	ME0
STK40	ME0
LSM10	ME0
OSCP1	ME0
GRIK3	ME0
MEAF6	ME0
SNIP1	ME0
GNL2	ME0
RSPO1	ME0
C1orf109	ME0
EPHA10	ME0
MTF1	ME0
INPP5B	ME0
SF3A3	ME0
FHL3	ME0
POU3F1	ME0
RHBDL2	ME0
HEYL	ME0
NT5C1A	ME0
BMP8B	ME0
MYCL	ME0
PPT1	ME0
RIMS3	ME0
SCMH1	ME0
EDN2	ME0
HIVEP3	ME0
GUCA2A	ME0
ZMYND12	ME0
P3H1	ME0
SVBP	ME0
SLC2A1	ME0
MED8	ME0
SLC6A9	ME0
TMEM53	ME0
BEST4	ME0
TCTEX1D4	ME0
PTCH2	ME0
HECTD3	ME0
ZSWIM5	ME0
MUTYH	ME0
TESK2	ME0
CCDC163	ME0
CCDC17	ME0
GPBP1L1	ME0
IPP	ME0
PIK3R3	ME0
KNCN	ME0
ATPAF1	ME0
BEND5	ME0
DMRTA2	ME0
FAF1	ME0
RAB3B	ME0
CC2D1B	ME0
ORC1	ME0
TUT4	ME0
COA7	ME0
ECHDC2	ME0
SLC1A7	ME0
CZIB	ME0
LRP8	ME0
NDC1	ME0
YIPF1	ME0
LDLRAD1	ME0
TMEM59	ME0
SSBP3	ME0
FAM151A	ME0
PARS2	ME0
TTC22	ME0
DHCR24	ME0
USP24	ME0
C8B	ME0
TACSTD2	ME0
JUN	ME0
CYP2J2	ME0
DOCK7	ME0
ITGB3BP	ME0
ROR1-AS1	ME0
LINC01359	ME0
INSL5	ME0
DNAI4	ME0
SLC35D1	ME0
C1orf141	ME0
SERBP1	ME0
DIRAS3	ME0
RPE65	ME0
DEPDC1	ME0
LRRC40	ME0
ANKRD13C	ME0
PTGER3	ME0
NEGR1	ME0
LRRIQ3	ME0
ERICH3	ME0
CRYZ	ME0
SLC44A5	ME0
ASB17	ME0
PIGK	ME0
ZZZ3	ME0
ADGRL4	ME0
TTLL7	ME0
CTBS	ME0
SSX2IP	ME0
LPAR3	ME0
MCOLN2	ME0
MCOLN3	ME0
SYDE2	ME0
C1orf52	ME0
BCL10	ME0
DDAH1	ME0
ZNHIT6	ME0
COL24A1	ME0
GTF2B	ME0
GBP3	ME0
GBP4	ME0
GBP5	ME0
BARHL2	ME0
ZNF644	ME0
HFM1	ME0
TGFBR3	ME0
SETSIP	ME0
GLMN	ME0
TMED5	ME0
BCAR3	ME0
DNTTIP2	ME0
GCLM	ME0
ABCA4	ME0
F3	ME0
PLPPR5	ME0
FRRS1	ME0
LRRC39	ME0
DBT	ME0
EXTL2	ME0
DPH5	ME0
COL11A1	ME0
VAV3	ME0
SLC25A24	ME0
NBPF4	ME0
HENMT1	ME0
WDR47	ME0
C1orf194	ME0
PSRC1	ME0
MYBPHL	ME0
AMIGO1	ME0
GNAT2	ME0
EPS8L3	ME0
ALX3	ME0
KCNA2	ME0
KCNA3	ME0
LRIF1	ME0
DRAM2	ME0
DENND2D	ME0
OVGP1	ME0
WDR77	ME0
LOC101928718	ME0
KCND3	ME0
ST7L	ME0
PHTF1	ME0
RSBN1	ME0
PTPN22	ME0
BCL2L15	ME0
AP4B1	ME0
SYT6	ME0
AMPD1	ME0
NRAS	ME0
TSPAN2	ME0
NHLH2	ME0
IGSF3	ME0
TRIM45	ME0
VTCN1	ME0
GDAP2	ME0
SPAG17	ME0
TBX15	ME0
ZNF697	ME0
HMGCS2	ME0
REG4	ME0
NBPF7	ME0
ADAM30	ME0
NOTCH2	ME0
FAM72B	ME0
FAM72C	ME0
SRGAP2B	ME0
NBPF20	ME0
PDZK1	ME0
PIAS3	ME0
ANKRD35	ME0
LIX1L	ME0
TXNIP	ME0
HJV	ME0
PRKAB2	ME0
FMO5	ME0
ACP6	ME0
GJA5	ME0
NBPF11	ME0
NBPF9	ME0
H2BC18	ME0
H3C13	ME0
H2AC21	ME0
SV2A	ME0
SF3B4	ME0
MTMR11	ME0
OTUD7B	ME0
ANP32E	ME0
APH1A	ME0
GOLPH3L	ME0
HORMAD1	ME0
CTSS	ME0
CTSK	ME0
CERS2	ME0
MINDY1	ME0
SEMA6C	ME0
LYSMD1	ME0
PI4KB	ME0
RFX5	ME0
SELENBP1	ME0
TDRKH	ME0
CELF3	ME0
MRPL9	ME0
THEM4	ME0
TCHHL1	ME0
TCHH	ME0
RPTN	ME0
HRNR	ME0
FLG	ME0
FLG2	ME0
CRNN	ME0
LCE3E	ME0
LCE3D	ME0
LCE3A	ME0
LCE1C	ME0
SPRR2D	ME0
SPRR2B	ME0
SPRR2E	ME0
SPRR2F	ME0
PGLYRP4	ME0
S100A12	ME0
S100A8	ME0
S100A6	ME0
S100A5	ME0
S100A4	ME0
S100A3	ME0
S100A2	ME0
S100A16	ME0
S100A13	ME0
ILF2	ME0
DENND4B	ME0
SLC39A1	ME0
JTB	ME0
C1orf189	ME0
C1orf43	ME0
ADAR	ME0
KCNN3	ME0
PMVK	ME0
PBXIP1	ME0
DPM3	ME0
THBS3	ME0
SCAMP3	ME0
CLK2	ME0
PKLR	ME0
RIT1	ME0
UBQLN4	ME0
PAQR6	ME0
SMG5	ME0
VHLL	ME0
CCT3	ME0
MEF2D	ME0
GPATCH4	ME0
NES	ME0
CRABP2	ME0
MRPL24	ME0
HDGF	ME0
INSRR	ME0
ARHGEF11	ME0
ETV3	ME0
FCRL5	ME0
FCRL3	ME0
FCRL2	ME0
FCRL1	ME0
CD5L	ME0
CD1B	ME0
OR10T2	ME0
OR6Y1	ME0
OR6P1	ME0
OR10X1	ME0
SPTA1	ME0
OR6K2	ME0
OR6N1	ME0
OR6N2	ME0
AIM2	ME0
OR10J3	ME0
OR10J5	ME0
CRP	ME0
TAGLN2	ME0
SLAMF9	ME0
PIGM	ME0
KCNJ10	ME0
IGSF8	ME0
COPA	ME0
SLAMF6	ME0
CD84	ME0
SLAMF1	ME0
CD48	ME0
ARHGAP30	ME0
PFDN2	ME0
DEDD	ME0
ADAMTS4	ME0
APOA2	ME0
NR1I3	ME0
MPZ	ME0
CFAP126	ME0
FCGR3B	ME0
OLFML2B	ME0
SH2D1B	ME0
RGS5	ME0
LMX1A	ME0
RXRG	ME0
ALDH9A1	ME0
FAM78B	ME0
TADA1	ME0
CD247	ME0
MPC2	ME0
GPR161	ME0
XCL2	ME0
DPT	ME0
NME7	ME0
CCDC181	ME0
SLC19A2	ME0
F5	ME0
SELP	ME0
SELL	ME0
METTL18	ME0
SCYL3	ME0
MYOC	ME0
VAMP4	ME0
TNFSF18	ME0
TNFSF4	ME0
ANKRD45	ME0
CENPL	ME0
SERPINC1	ME0
RC3H1	ME0
KIAA0040	ME0
ASTN1	ME0
ABL2	ME0
NPHS2	ME0
TOR1AIP2	ME0
STX6	ME0
GLUL	ME0
RNASEL	ME0
RGS16	ME0
RGS8	ME0
SHCBP1L	ME0
NMNAT2	ME0
NCF2	ME0
APOBEC4	ME0
COLGALT2	ME0
EDEM3	ME0
TRMT1L	ME0
IVNS1ABP	ME0
PDC	ME0
PTGS2	ME0
BRINP3	ME0
GLRX2	ME0
B3GALT2	ME0
F13B	ME0
ASPM	ME0
ZBTB41	ME0
ATP6V1G3	ME0
ZNF281	ME0
KIF14	ME0
KIF21B	ME0
CACNA1S	ME0
ASCL5	ME0
TMEM9	ME0
TNNI1	ME0
LMOD1	ME0
ARL8A	ME0
PTPN7	ME0
UBE2T	ME0
KDM5B	ME0
RABIF	ME0
KLHL12	ME0
ADIPOR1	ME0
CYB5R1	ME0
MYOG	ME0
MYBPH	ME0
CHI3L1	ME0
FMOD	ME0
LINC00303	ME0
ETNK2	ME0
PPP1R15B	ME0
PIK3C2B	ME0
TMEM81	ME0
DSTYK	ME0
NUAK2	ME0
SLC45A3	ME0
RAB29	ME0
SLC41A1	ME0
PM20D1	ME0
RAB7B	ME0
CTSE	ME0
AVPR1B	ME0
EIF2D	ME0
IL10	ME0
FCMR	ME0
PIGR	ME0
FCAMR	ME0
C1orf116	ME0
YOD1	ME0
CD34	ME0
PLXNA2	ME0
C1orf74	ME0
KCNH1	ME0
RD3	ME0
SLC30A1	ME0
NEK2	ME0
LPGAT1	ME0
INTS7	ME0
PACC1	ME0
BATF3	ME0
NSL1	ME0
SPATA45	ME0
ANGEL2	ME0
PTPN14	ME0
USH2A	ME0
ESRRG	ME0
GPATCH2	ME0
SLC30A10	ME0
BPNT1	ME0
DUSP10	ME0
HHIPL2	ME0
TAF1A	ME0
TLR5	ME0
SUSD4	ME0
CAPN8	ME0
NVL	ME0
LBR	ME0
TMEM63A	ME0
LEFTY2	ME0
SDE2	ME0
ACBD3	ME0
LIN9	ME0
PARP1	ME0
CDC42BPA	ME0
JMJD4	ME0
WNT9A	ME0
MRPL55	ME0
OBSCN-AS1	ME0
TRIM17	ME0
H2AW	ME0
BTNL10	ME0
CCSAP	ME0
ACTA1	ME0
NUP133	ME0
ABCB10	ME0
TAF5L	ME0
PGBD5	ME0
TTC13	ME0
TRIM67-AS1	ME0
EXOC8	ME0
SNRPD2P2	ME0
SIPA1L2	ME0
PCNX2	ME0
TARBP1	ME0
IRF2BP2	ME0
TOMM20	ME0
B3GALNT2	ME0
LYST	ME0
NID1	ME0
ERO1B	ME0
LGALS8-AS1	ME0
MT1HL1	ME0
ZP4	ME0
GREM2	ME0
RGS7	ME0
FH	ME0
OPN3	ME0
CHML	ME0
PLD5	ME0
CEP170	ME0
AKT3	ME0
ADSS2	ME0
SMYD3	ME0
TFB2M	ME0
AHCTF1	ME0
ZNF669	ME0
ZNF124	ME0
ZNF496	ME0
OR2B11	ME0
OR1C1	ME0
OR11L1	ME0
OR2T33	ME0
OR2M7	ME0
OR2T10	ME0
OR2T27	ME0
SH3BP5L	ME0
ATAD3A	ME0
PLCH2	ME0
TNFRSF14	ME0
CLCN6	ME0
CELA2B	ME0
SZRD1	ME0
CROCC	ME0
MICOS10	ME0
NBL1	ME0
MICOS10-NBL1	ME0
MDS2	ME0
MTFR1L	ME0
TSSK3	ME0
ZBTB8B	ME0
ZBTB8A	ME0
SH3D21	ME0
PPCS	ME0
CCDC30	ME0
C1orf50	ME0
TMEM269	ME0
FAM183A	ME0
FPGT	ME0
TNNI3K	ME0
FPGT-TNNI3K	ME0
DNAJB4	ME0
GIPC2	ME0
HS2ST1	ME0
LINC01140	ME0
LRRC8C	ME0
LRRC8D	ME0
AMPD2	ME0
GSTM4	ME0
GSTM2	ME0
GSTM1	ME0
GSTM5	ME0
KCNC4	ME0
OLFML3	ME0
POLR3GL	ME0
PLEKHO1	ME0
LCE5A	ME0
LCE3C	ME0
SLC27A3	ME0
DCST1	ME0
EFNA3	ME0
MTX1	ME0
ACKR1	ME0
FCGR2C	ME0
FCGR2B	ME0
NOS1AP	ME0
C1orf226	ME0
TEX35	ME0
C1orf220	ME0
IER5	ME0
CFHR1	ME0
CFHR2	ME0
NAV1	ME0
SNAP47	ME0
RHOU	ME0
TSNAX	ME0
DISC1	ME0
CHRM3	ME0
CDK11B	ME0
SLC35E2B	ME0
CDK11A	ME0
SLC35E2A	ME0
FAAP20	ME0
TTC34	ME0
TNFRSF25	ME0
PLEKHG5	ME0
HNRNPCL1	ME0
PRAMEF27	ME0
TAS1R2	ME0
ALDH4A1	ME0
IFFO2	ME0
DDOST	ME0
SMIM12	ME0
SFPQ	ME0
RRAGC	ME0
MKNK1	ME0
STIL	ME0
CDCP2	ME0
DAB1	ME0
OMA1	ME0
GBP2	ME0
GBP7	ME0
AKNAD1	ME0
CLCC1	ME0
RHOC	ME0
PPM1J	ME0
DENND2C	ME0
WARS2	ME0
SEC22B	ME0
PEX11B	ME0
RBM8A	ME0
NOTCH2NLA	ME0
H2BC21	ME0
MCL1	ME0
ADAMTSL4-AS1	ME0
TMOD4	ME0
VPS72	ME0
RORC	ME0
SHE	ME0
SHC1	ME0
MUC1	ME0
GBA	ME0
YY1AP1	ME0
ARHGEF2	ME0
GLMP	ME0
MIR9-1HG	ME0
SNHG28	ME0
VSIG8	ME0
DCAF8	ME0
F11R	ME0
SELE	ME0
PIGC	ME0
SEC16B	ME0
LHX4-AS1	ME0
TNNT2	ME0
LAD1	ME0
CHIT1	ME0
PLEKHA6	ME0
LEMD1	ME0
AIDA	ME0
LEFTY1	ME0
AGT	ME0
RBM34	ME0
ARID4B	ME0
LYPD8	ME0
SNTG2	ME0
TPO	ME0
TRAPPC12	ME0
COLEC11	ME0
ALLC	ME0
SOX11	ME0
RNF144A	ME0
ASAP2	ME0
IAH1	ME0
TAF1B	ME0
GRHL1	ME0
KLF11	ME0
RRM2	ME0
HPCAL1	ME0
ATP6V1C2	ME0
C2orf50	ME0
SLC66A3	ME0
GREB1	ME0
TRIB2	ME0
DDX1	ME0
MYCN	ME0
GEN1	ME0
MSGN1	ME0
TDRD15	ME0
KLHL29	ME0
UBXN2A	ME0
NCOA1	ME0
CENPO	ME0
EFR3B	ME0
HADHB	ME0
SELENOI	ME0
DRC1	ME0
KCNK3	ME0
DPYSL5	ME0
MAPRE3	ME0
AGBL5	ME0
EMILIN1	ME0
KHK	ME0
ABHD1	ME0
TCF23	ME0
CAD	ME0
DNAJC5G	ME0
TRIM54	ME0
SNX17	ME0
GCKR	ME0
C2orf16	ME0
SLC4A1AP	ME0
FOSL2	ME0
PLB1	ME0
CLIP4	ME0
YPEL5	ME0
EHD3	ME0
SPAST	ME0
LTBP1	ME0
RASGRP3	ME0
VIT	ME0
GPATCH11	ME0
NDUFAF7	ME0
QPCT	ME0
RMDN2	ME0
GALM	ME0
PKDCC	ME0
PLEKHH2	ME0
ABCG8	ME0
SLC3A1	ME0
CAMKMT	ME0
PRKCE	ME0
EPAS1	ME0
TTC7A	ME0
EPCAM	ME0
PPP1R21	ME0
CHAC2	ME0
C2orf73	ME0
EML6	ME0
CFAP36	ME0
VRK2	ME0
PAPOLG	ME0
PEX13	ME0
B3GNT2	ME0
EHBP1	ME0
LGALSL	ME0
SLC1A4	ME0
CEP68	ME0
MEIS1	ME0
ETAA1	ME0
PNO1	ME0
PLEK	ME0
ARHGAP25	ME0
PCYOX1	ME0
VAX2	ME0
ATP6V1B1	ME0
ANKRD53	ME0
ZNF638	ME0
DYSF	ME0
SPR	ME0
SMYD5	ME0
CCT7	ME0
ALMS1	ME0
C2orf78	ME0
STAMBP	ME0
DGUOK	ME0
TET3	ME0
MTHFD2	ME0
TTC31	ME0
TLX2	ME0
HTRA2	ME0
SEMA4F	ME0
HK2	ME0
MRPL19	ME0
REG1A	ME0
DNAH6	ME0
KCMF1	ME0
ELMOD3	ME0
MAT2A	ME0
VAMP8	ME0
USP39	ME0
GNLY	ME0
ATOH8	ME0
PTCD3	ME0
KDM3A	ME0
SMYD1	ME0
THNSL2	ME0
RPIA	ME0
MAL	ME0
ZNF2	ME0
KCNIP3	ME0
FAHD2A	ME0
STARD7-AS1	ME0
ITPRIPL1	ME0
NCAPH	ME0
ARID5A	ME0
COX5B	ME0
VWA3B	ME0
CNGA3	ME0
INPP4A	ME0
NMS	ME0
NPAS2	ME0
MAP4K4	ME0
IL1R2	ME0
IL1R1	ME0
IL1RL2	ME0
IL18RAP	ME0
SLC9A2	ME0
TMEM182	ME0
MRPS9	ME0
C2orf49	ME0
NCK2	ME0
RGPD4	ME0
SLC5A7	ME0
SULT1C2	ME0
SULT1C4	ME0
LIMS1	ME0
SH3RF3	ME0
SOWAHC	ME0
ACOXL	ME0
MERTK	ME0
TMEM87B	ME0
FBLN7	ME0
ZC3H6	ME0
POLR1B	ME0
CHCHD5	ME0
IL36G	ME0
IL36A	ME0
IL36RN	ME0
RABL2A	ME0
ACTR3	ME0
DPP10	ME0
INSIG2	ME0
MARCO	ME0
STEAP3	ME0
TMEM37	ME0
CFAP221	ME0
PTPN4	ME0
EPB41L5	ME0
RALB	ME0
INHBB	ME0
CNTNAP5	ME0
GYPC	ME0
PROC	ME0
SFT2D3	ME0
RAB6C	ME0
IMP4	ME0
PTPN18	ME0
POTEJ	ME0
GPR148	ME0
POTEE	ME0
TUBA3D	ME0
CCDC74A	ME0
C2orf27A	ME0
ZNF806	ME0
NCKAP5-AS2	ME0
MGAT5	ME0
ACMSD	ME0
RAB3GAP1	ME0
THSD7B	ME0
HNMT	ME0
SPOPL	ME0
KYNU	ME0
ARHGAP15	ME0
ACVR2A	ME0
KIF5C	ME0
LYPD6	ME0
TNFAIP6	ME0
FMNL2	ME0
ARL6IP6	ME0
GALNT13	ME0
GALNT5	ME0
TANK	ME0
GCA	ME0
SCN2A	ME0
CSRNP3	ME0
XIRP2	ME0
B3GALT1	ME0
NOSTRIN	ME0
G6PC2	ME0
ERICH2	ME0
GORASP2	ME0
DCAF17	ME0
CYBRD1	ME0
METAP1D	ME0
DLX1	ME0
ITGA6	ME0
PDK1	ME0
RAPGEF4	ME0
CDCA7	ME0
HOXD13	ME0
HOXD12	ME0
HOXD8	ME0
MTX2	ME0
RBM45	ME0
PJVK	ME0
UBE2E3	ME0
ITPRID2	ME0
PPP1R1C	ME0
DUSP19	ME0
ZNF804A	ME0
ITGAV	ME0
FAM171B	ME0
GULP1	ME0
WDR75	ME0
ASNSD1	ME0
ANKAR	ME0
PMS1	ME0
INPP1	ME0
MFSD6	ME0
NAB1	ME0
GLS	ME0
MYO1B	ME0
SLC39A10	ME0
CCDC150	ME0
COQ10B	ME0
MARS2	ME0
AOX1	ME0
NIF3L1	ME0
NDUFB3	ME0
CFLAR	ME0
CASP10	ME0
CASP8	ME0
STRADB	ME0
CDK15	ME0
FZD7	ME0
KIAA2012	ME0
NOP58	ME0
CYP20A1	ME0
CTLA4	ME0
ICOS	ME0
PARD3B	ME0
NRP2	ME0
ZDBF2	ME0
ADAM23	ME0
FAM237A	ME0
FASTKD2	ME0
CPO	ME0
CREB1	ME0
PIKFYVE	ME0
PTH2R	ME0
UNC80	ME0
RPE	ME0
CPS1	ME0
SPAG16	ME0
VWC2L	ME0
ATIC	ME0
TMEM169	ME0
XRCC5	ME0
SMARCAL1	ME0
IGFBP2	ME0
LINC01921	ME0
RUFY4	ME0
CXCR2	ME0
CTDSP1	ME0
PLCD4	ME0
BCS1L	ME0
STK36	ME0
TTLL4	ME0
CYP27A1	ME0
WNT10A	ME0
CDK5R2	ME0
RETREG2	ME0
ZFAND2B	ME0
ANKZF1	ME0
DNAJB2	ME0
GMPPA	ME0
SLC4A3	ME0
CCDC140	ME0
SGPP2	ME0
MOGAT1	ME0
ACSL3	ME0
KCNE4	ME0
MRPL44	ME0
NYAP2	ME0
RHBDD1	ME0
CCL20	ME0
DAW1	ME0
FBXO36	ME0
SP140	ME0
SP100	ME0
CAB39	ME0
PSMD1	ME0
ARMC9	ME0
B3GNT7	ME0
COPS7B	ME0
DIS3L2	ME0
ALPP	ME0
ALPI	ME0
CHRND	ME0
EFHD1	ME0
NEU2	ME0
INPP5D	ME0
ATG16L1	ME0
SAG	ME0
DGKD	ME0
MROH2A	ME0
SPP2	ME0
SH3BP4	ME0
AGAP1	ME0
ACKR3	ME0
COPS8	ME0
MLPH	ME0
RAMP1	ME0
ESPNL	ME0
ERFE	ME0
TRAF3IP1	ME0
ASB1	ME0
TWIST2	ME0
RNPEPL1	ME0
SNED1	ME0
PPP1R7	ME0
ANO7	ME0
SEPTIN2	ME0
FARP2	ME0
BOK	ME0
ATG4B	ME0
ING5	ME0
D2HGDH	ME0
GAL3ST2	ME0
RTP5	ME0
FAM110C	ME0
ALKAL2	ME0
MYT1L	ME0
EIPR1	ME0
ADI1	ME0
CMPK2	ME0
ITGB1BP1	ME0
ADAM17	ME0
ROCK2	ME0
CYRIA	ME0
RAD51AP2	ME0
OSR1	ME0
WDR35	ME0
MATN3	ME0
SDC1	ME0
LDAH	ME0
APOB	ME0
ATAD2B	ME0
WDCP	ME0
SF3B6	ME0
TP53I3	ME0
PFN4	ME0
ADCY3	ME0
DNAJC27	ME0
POMC	ME0
DTNB	ME0
KIF3C	ME0
HADHA	ME0
ADGRF3	ME0
CIB4	ME0
CGREF1	ME0
PREB	ME0
SLC5A6	ME0
SLC30A3	ME0
MPV17	ME0
GTF3C2	ME0
EIF2B4	ME0
ZNF513	ME0
PPM1G	ME0
TRMT61B	ME0
PCARE	ME0
ALK	ME0
GALNT14	ME0
XDH	ME0
CAPN14	ME0
NLRC4	ME0
FAM98A	ME0
FEZ2	ME0
SULT6B1	ME0
ATL2	ME0
HNRNPLL	ME0
SRSF7	ME0
CDKL4	ME0
THUMPD2	ME0
SLC8A1	ME0
C2orf91	ME0
OXER1	ME0
HAAO	ME0
C1GALT1C1L	ME0
ABCG5	ME0
SIX2	ME0
SRBD1	ME0
MCFD2	ME0
NRXN1	ME0
PSME4	ME0
TSPYL6	ME0
CLHC1	ME0
MTIF2	ME0
PPP4R3B	ME0
EFEMP1	ME0
FANCL	ME0
BCL11A	ME0
PUS10	ME0
LOC339803	ME0
FAM161A	ME0
TMEM17	ME0
VPS54	ME0
PELI1	ME0
SPRED2	ME0
FBXO48	ME0
GKN2	ME0
NFU1	ME0
FAM136A	ME0
TGFA	ME0
FIGLA	ME0
CLEC4F	ME0
CD207	ME0
MCEE	ME0
PAIP2B	ME0
CYP26B1	ME0
EXOC6B	ME0
PRADC1	ME0
FBXO41	ME0
NAT8	ME0
NAT8B	ME0
TPRKB	ME0
DUSP11	ME0
MOB1A	ME0
RTKN	ME0
MOGS	ME0
PCGF1	ME0
DQX1	ME0
AUP1	ME0
LOXL3	ME0
REG1B	ME0
REG3A	ME0
SUCLG1	ME0
RETSAT	ME0
GGCX	ME0
TMEM150A	ME0
C2orf68	ME0
ST3GAL5	ME0
IMMT	ME0
REEP1	ME0
CD8B	ME0
KRCC1	ME0
FABP1	ME0
FOXI3	ME0
EIF2AK3	ME0
LOC442028	ME0
GPAT2	ME0
ADRA2B	ME0
STARD7	ME0
TMEM127	ME0
SNRNP200	ME0
NEURL3	ME0
LMAN2L	ME0
SEMA4C	ME0
CRACDL	ME0
TSGA10	ME0
LYG2	ME0
LYG1	ME0
TXNDC9	ME0
REV1	ME0
AFF3	ME0
LONRF2	ME0
CHST10	ME0
CREG2	ME0
RFX8	ME0
MFSD9	ME0
TGFBRAP1	ME0
FHL2	ME0
RGPD3	ME0
ST6GAL2	ME0
EDAR	ME0
SEPTIN10	ME0
NPHP1	ME0
MTLN	ME0
BUB1	ME0
ANAPC1	ME0
CKAP2L	ME0
IL1A	ME0
IL1B	ME0
IL36B	ME0
SLC35F5	ME0
EN1	ME0
SCTR	ME0
TMEM185B	ME0
BIN1	ME0
CYP27C1	ME0
ERCC3	ME0
MAP3K2	ME0
LIMS2	ME0
POLR2D	ME0
SAP130	ME0
HS6ST1	ME0
LINC01854	ME0
FAR2P1	ME0
POTEF	ME0
CCDC74B	ME0
SMPD4	ME0
POTEI	ME0
RAB6D	ME0
NCKAP5	ME0
TMEM163	ME0
ZRANB3	ME0
MCM6	ME0
CXCR4	ME0
NXPH2	ME0
GTDC1	ME0
ZEB2	ME0
RND3	ME0
RBM43	ME0
NMI	ME0
NEB	ME0
CACNB4	ME0
STAM2	ME0
PRPF40A	ME0
LOC100144595	ME0
NR4A2	ME0
ERMN	ME0
CYTIP	ME0
ACVR1C	ME0
CCDC148	ME0
DPP4	ME0
GCG	ME0
IFIH1	ME0
FIGN	ME0
GRB14	ME0
COBLL1	ME0
SLC38A11	ME0
SCN3A	ME0
GALNT3	ME0
SCN1A	ME0
SCN9A	ME0
SCN7A	ME0
SPC25	ME0
ABCB11	ME0
FASTKD1	ME0
CCDC173	ME0
METTL5	ME0
TLK1	ME0
METTL8	ME0
SLC25A12	ME0
DLX2	ME0
CIR1	ME0
GPR155	ME0
WIPF1	ME0
CHRNA1	ME0
CHN1	ME0
ATP5MC3	ME0
LNPK	ME0
EVX2	ME0
TTC30B	ME0
TTC30A	ME0
PDE11A	ME0
SESTD1	ME0
ZNF385B	ME0
CWC22	ME0
PDE1A	ME0
FRZB	ME0
ZSWIM2	ME0
TFPI	ME0
COL5A2	ME0
SLC40A1	ME0
OSGEPL1	ME0
HIBCH	ME0
NEMP2	ME0
STAT1	ME0
STAT4	ME0
CAVIN2	ME0
TMEFF2	ME0
DNAH7	ME0
STK17B	ME0
HECW2	ME0
GTF3C3	ME0
C2orf66	ME0
ANKRD44	ME0
SF3B1	ME0
HSPD1	ME0
RFTN2	ME0
BOLL	ME0
SATB2	ME0
FTCDNL1	ME0
TYW5	ME0
KCTD18	ME0
CLK1	ME0
ORC2	ME0
FAM126B	ME0
FLACC1	ME0
TRAK2	ME0
C2CD6	ME0
MPP4	ME0
[truncated: 16,530 more rows]
